# Supplementary material for: Plasma Metabolomics of Intermediate and Neovascular Age-Related Macular Degeneration Patients
Source: Cells. 2021 Nov 12;10(11):3141. doi: 10.3390/cells10113141 (PMC8624113; doi:10.3390/cells10113141)
Supplement: Supplementary file 1 [file cells-10-03141-s001.zip]

Archive with 3 entries (3 files):
- Mitchell_etal_Supplementary_Figures_10Nov2021.pdf
- Mitchell_etal_Table_S1.xlsx
- Mitchell_etal_Table_S2.xlsx
