# Supplementary material for: Plasma Metabolomics of Intermediate and Neovascular Age-Related Macular Degeneration Patients
Source: Cells. 2021 Nov 12;10(11):3141. doi: 10.3390/cells10113141 (PMC8624113; doi:10.3390/cells10113141)
Supplement: Supplementary file 1 [file cells-10-03141-s001.zip › Mitchell_etal_Table_S1.xlsx]

## Sheet: AMD_vs_control
m/z	RT (secs)	VIP	Fold change (AMD/Controls)	lm.reg.pvalue_AMDstatus	lm.reg.pvalue_age	lm.reg.pvalue_sex	FDR.adjusted.pvalue_AMDstatus	FDR.adjusted.pvalue_age	FDR.adjusted.pvalue_sex	Name (Chemical ID)	Metabolite Identification Level	References
130.05	51.9	3.35479	1.51964	2.54551e-07	0.0616718	0.540145	0.000147276	0.828215	0.914016	Pyroglutamic acid (HMDB00267)	1	Go et al 2015a; Uppal et al 2017
274.126	373.8	3.13752	1.49421	1.06865e-06	0.0731249	0.000168049	0.000263874	0.828215	0.0490399	Glutaconylcarnitine (HMDB13129)	2	Uppal et al 2017
422.327	330.5	2.89584	1.6266	1.78081e-05	0.216016	0.574084	0.001844	0.869737	0.921807	Linolenyl carnitine [gamma (HMDB06318) or alpha (HMDB06319)]	2	*
516.306	376.2	2.4846	1.46608	2.00071e-05	0.010043	0.0110376	0.00194763	0.686206	0.465787	LysoPC(18:4) (HMDB10389)	2	*
326.305	526.9	2.78697	1.36527	3.05629e-05	0.192008	0.466789	0.00259224	0.866676	0.900362	N-Oleoylethanolamine (HMDB02088)	2	Uppal et al 2017
347.221	271.9	2.75696	3.11777	0.000589356	0.57883	0.547515	0.0211378	0.926967	0.916347	Cortexolone (HMDB00015)	2	Uppal et al 2017
324.289	471	2.11129	1.31535	0.000730798	0.109769	0.261596	0.0244361	0.851792	0.837276	Linoleoyl ethanolamide (HMDB12252)	2	Uppal et al 2017
457.234	369	3.44806	1.20052	4.24487e-08	0.0229844	0.000776039	3.89315e-05	0.713082	0.107305	Glycerophospholipid (Glycerophosphate)	3	*
474.361	353	3.39131	3.06966	1.66092e-06	0.446283	0.827965	0.000367693	0.905274	0.970761	Acylcarnitine	3	*
1540.04	442.2	3.68498	2.45687	8.41137e-09	0.0236079	0.857796	1.29582e-05	0.713287	0.974188	Multiple cardiolipin species	4
425.345	351	3.25054	1.61752	6.43844e-07	0.0753859	0.561368	0.000224032	0.829233	0.91864	(22E24R)-Stigmasta-422-diene-36-dione (HMDB38656); Alpha-Tocotrienol (HMDB06327)	4
172.169	340.7	3.50587	3.98917	1.03661e-06	0.575992	0.325696	0.000263874	0.926753	0.866184	N23-Trimethyl-2-(1-methylethyl)butanamide (HMDB36195)	4
786.654	463.9	2.46676	0.769596	1.32888e-05	0.00389217	0.874198	0.00149674	0.564023	0.979022	SM(d16:124:1(15Z)) (HMDB11694)	4
395.298	315.3	2.77619	1.53821	2.27694e-05	0.129621	0.699067	0.00208828	0.854686	0.950833	78-Dehydro-beta-micropteroxanthin (HMDB38506)	4
427.36	366.6	2.98412	1.67239	3.93226e-05	0.675537	0.594796	0.00311668	0.946518	0.926423	Multiple matches	4
417.241	375.7	3.31838	2.11507	4.27813e-05	0.384548	0.483851	0.00323614	0.895451	0.900362	CPA(18:2(9Z12Z)0:0) (HMDB07007); Ramipril (HMDB14324)	4
134.096	557.2	2.51532	0.63077	5.08909e-05	0.0512624	0.395254	0.00363022	0.808765	0.885648	Tranylcypromine (HMDB14890); 1234-Tetrahydroisoquinoline (HMDB12489)	4
131.053	53.2	2.54169	1.54143	7.74625e-05	0.110653	0.137938	0.0051269	0.851792	0.792093	2-Ethyldihydro-3(2H)-thiophenone (HMDB40238); 2-(Methylthio)methyl-2-butenal (HMDB31370); S-2-Propenyl propanethioate (HMDB37493)	4
494.138	423.7	2.18759	1.15902	8.74003e-05	0.00611821	0.327056	0.00553608	0.67983	0.866599	Malvidin 3-galactoside (HMDB38010); Malvidin 3-glucoside (HMDB30777)	4
594.249	376.8	2.6957	1.52952	9.57761e-05	0.373449	0.0154198	0.00591233	0.895451	0.507356	4-Hydroxy-17beta-estradiol-2-S-glutathione (HMDB60139)	4
429.375	392.9	2.9	1.73752	9.84299e-05	0.954748	0.0399077	0.00601829	0.996177	0.641473	Multiple matches	4
595.161	415.4	2.09177	0.749969	0.000177682	0.00908483	0.88973	0.00903774	0.683878	0.984251	Multiple matches	4
475.25	83.3	2.39257	1.27153	0.000181804	0.116097	0.142317	0.00911862	0.851792	0.79935	Rubraflavone B (HMDB30629)	4
295.148	419.8	2.06866	1.10634	0.000242253	0.012421	0.19789	0.0110027	0.688626	0.818332	Ginsenoyne B (HMDB39134)	4
893.537	432.5	2.05923	0.80195	0.000276902	0.014727	0.758535	0.0122601	0.688626	0.957336	Chlorophyll a (HMDB38578)	4
359.241	45	2.44693	0.882169	0.000307902	0.36515	0.0140753	0.0130048	0.895451	0.505615	Kinetensin 1-3 (HMDB12983)	4
179.091	16.5	2.5536	1.147	0.000332663	0.552603	0.765352	0.0139588	0.92191	0.958804	2-O-Methyl-L-fucose (HMDB33789); Dibutyl disulfide (HMDB29569); 18-Octanedithiol (HMDB40348)	4
365.272	352.2	2.3602	1.80438	0.000371431	0.234124	0.738263	0.0152858	0.878474	0.953874	7-O-Acetylaustroinulin (HMDB36804); 6-O-Acetylaustroinulin (HMDB36803)	4
442.353	330.5	2.77962	1.35556	0.000487716	0.616943	0.581641	0.0183107	0.932788	0.922384	3-Hydroxy-9Z-octadecenoylcarnitine (HMDB13340); 3-Hydroxy-11Z-octadecenoylcarnitine (HMDB13339)	4
851.516	450.7	2.13276	0.762487	0.000581208	0.0926531	0.0631727	0.0209627	0.836097	0.705389	Hebevinoside XI (HMDB34601); Hebevinoside V (HMDB35981)	4
171.138	534.2	2.48781	1.32055	0.000655483	0.742931	0.607887	0.0229956	0.957847	0.928756	Multiple matches	4
336.325	584.6	2.27173	1.23692	0.000719091	0.293166	0.321105	0.0241705	0.895451	0.863273	Pipericine (HMDB31678)	4
290.142	441.7	2.10682	1.20562	0.00099985	0.16801	0.91475	0.0301363	0.866128	0.986723	Chloropyramine (HMDB15690)	4
208.133	238.5	2.21532	1.26421	0.00117912	0.39375	0.4356	0.0337945	0.895451	0.897036	Ciclopirox (HMDB15319); O-Methylcorypalline (HMDB29370); 1-(23-Dihydro-67-dimethyl-1H-pyrrolizin-5-yl)-2-hydroxy-1-propanone (HMDB40010); Synephrine acetonide (HMDB39939); Isobutyl N-methylanthranilate (HMDB37697)	4
148.042	62.5	2.47595	0.729016	0.00134784	0.879356	0.639965	0.037138	0.982308	0.934863	Thiomorpholine 3-carboxylate (HMDB59611)	4
384.274	255.7	2.36355	1.36524	0.00136356	0.855158	0.133635	0.0372513	0.97726	0.786379	3-Hydroxy-5 8-tetradecadiencarnitine (HMDB13332)	4
409.291	580	2.47049	1.4175	0.00146405	0.845912	0.40996	0.0391635	0.975871	0.889783	Multiple matches	4
414.321	311.2	2.24923	1.31406	0.00155509	0.588105	0.924207	0.0398979	0.927115	0.987627	3-Hydroxy-9-hexadecenoylcarnitine (HMDB13333)	4
263.236	502.8	2.44275	0.501603	0.00161061	0.853723	0.0350151	0.0407091	0.97726	0.638628	61014-Trimethyl-5913-pentadecatrien-2-one (HMDB34495); 2-(58-Tetradecadienyl)cyclobutanone (HMDB37519)	4
225.034	47	2.60112	0.388343	0.00178997	0.393603	0.692941	0.0430396	0.895451	0.948951	Cysteinyl-Cysteine (HMDB28772)	4
476.252	74.4	2.11394	1.38994	0.00186343	0.381994	0.787731	0.0441448	0.895451	0.963282	Fluspirilene (HMDB15590)	4
537.374	548.5	2.05663	1.32493	0.00196685	0.295176	0.604587	0.0460847	0.895451	0.927882	Cyclotricuspidogenin C (HMDB33635); Cyclopassifloic acid A (HMDB35943); Cyclopassifloic acid C (HMDB35945)	4
193.122	298.8	2.18003	0.734187	0.002023	0.553348	0.458053	0.0467183	0.92191	0.900362	Multiple matches	4
771.491	469	2.18854	0.832985	0.00205135	0.591194	0.827563	0.0470349	0.927168	0.970761	Ginsenoside F5 (HMDB31839); Pseudoginsenoside RT3 (HMDB40491); Notoginsenoside R2 (HMDB35362); Ginsenoside F3 (HMDB39556)	4
261.187	65.2	2.2697	2.02174	0.00206831	0.802001	0.0772781	0.0470635	0.970741	0.717065	Falcarindiol (HMDB33941); Panaxydol (HMDB34000); 18-Heptadecadiene-46-diyne-310-diol (HMDB38781); 2-Polyprenyl-6-methoxyphenol (HMDB60355)	4
187.095	239.9	2.07019	1.28764	0.00210359	0.342919	0.481997	0.0475529	0.895451	0.900362	5-(2-Methylpropyl)tetrahydro-2-oxo-3-furancarboxylic acid (HMDB30988); 5-Butyltetrahydro-2-oxo-3-furancarboxylic acid (HMDB30992)	4
329.211	278.2	2.75441	2.52265	0.00214045	0.119215	0.622942	0.0476164	0.851792	0.933603	Megestrol (HMDB14495); 12-Methoxy-81113-abietatrien-2011-olide (HMDB38391)	4
163.075	424	2.162	0.459963	0.00233852	0.588095	0.188173	0.0503802	0.927115	0.818332	Multiple matches	4
100.039	294.9	2.00873	1.55222	0.00250138	0.304048	0.213562	0.0520273	0.895451	0.823991	(R)-Dihydromaleimide (HMDB30276)	4
111.02	410.7	2.32964	0.679503	0.00283817	0.805715	0.46202	0.0553051	0.972421	0.900362	Glycerol alpha-monochlorohydrin (HMDB31334)	4
231.063	43.4	2.14937	1.50476	0.00286175	0.672299	0.486529	0.0553051	0.94545	0.901188	24-Dihydroxy-2-biphenylcarboxylic acid (HMDB39209); Coriandrin (HMDB33329); Wyeronic acid (HMDB39141)	4
387.329	340.2	2.17247	2.39413	0.0029202	0.766952	0.492668	0.0559632	0.961193	0.901333	1-Phenyl-13-eicosanedione (HMDB32925)	4
264.852	50.1	2.21633	0.805807	0.00293212	0.87887	0.890713	0.0560244	0.982282	0.984251	Pentachlorophenol (HMDB41974)	4
201.111	27.8	2.04374	1.57771	0.00330781	0.504502	0.976244	0.0605019	0.91292	0.994278	Multiple matches	4
209.117	338.4	2.1658	1.32658	0.00336871	0.820403	0.0845586	0.0614407	0.973955	0.730369	Multiple matches	4
137.132	569.3	2.49845	0.657869	0.00342038	0.586224	0.25514	0.0616821	0.927115	0.837276	Multiple matches	4
164.143	58.7	2.08898	1.44941	0.00366884	0.361236	0.815933	0.0640053	0.895451	0.96914	Dimethylamphetamine (HMDB41880); 3-Hexylpyridine (HMDB39804); Mephentermine (HMDB15452)	4
508.339	401.3	2.07585	1.22306	0.00370171	0.640648	0.778839	0.0643376	0.937089	0.960122	LysoPE(0:020:1(11Z)) (HMDB11482); LysoPE(20:1(11Z)0:0) (HMDB11512); Gymnodimine (HMDB41430)	4
239.091	82.5	2.14893	0.511384	0.00384958	0.862289	0.84221	0.0653818	0.977445	0.972259	1-(245-Trimethoxyphenyl)-12-propanedione (HMDB31771); 345-Trimethoxycinnamic acid (HMDB02511); Trans-2 3 4-Trimethoxycinnamate (HMDB11721)	4
828.552	488.7	2.23053	0.872499	0.00388929	0.898707	0.846686	0.0658819	0.985525	0.972576	Multiple phosphatidylcholine species	4
203.107	264.5	2.64904	1.4573	0.00393603	0.0923419	0.105908	0.0664982	0.836097	0.755301	3-(3-Methylbutylidene)-1(3H)-isobenzofuranone (HMDB31663); 6-Acetyl-22-dimethyl-2H-1-benzopyran (HMDB30816)	4
1001.69	461.5	3.55145	2.40654	1.21104e-08	0.00994415	0.714967	1.29582e-05	0.686206	0.952699	-	5
266.639	372.8	3.7007	1.38249	8.01428e-09	0.0285688	0.0264167	1.29582e-05	0.736554	0.590924	-	5
275.644	373.9	3.64989	1.36996	6.45066e-09	0.0182263	0.00026524	1.29582e-05	0.688626	0.0630682	-	5
276.623	374.1	3.73018	1.57896	1.18231e-08	0.0684268	0.000599082	1.29582e-05	0.828215	0.0986181	-	5
512.813	49.8	3.78546	0.383318	8.49945e-09	0.0573174	0.519976	1.29582e-05	0.828215	0.905855	-	5
500.349	424.6	3.16326	1.16161	5.40209e-08	0.00113647	0.245214	4.33518e-05	0.384007	0.831628	-	5
334.943	49.1	3.61249	0.468118	1.85904e-07	0.281675	0.135085	0.000132611	0.895451	0.788336	-	5
1020.13	423.6	3.13315	1.20075	2.75282e-07	0.00942496	0.0989628	0.000147276	0.683878	0.749257	-	5
1266.8	418.7	3.13759	1.29015	2.66521e-07	0.00930893	0.142797	0.000147276	0.683878	0.799965	-	5
127.275	436	3.30463	1.95067	3.72585e-07	0.0635663	0.218693	0.000170857	0.828215	0.82711	-	5
552.852	445.5	3.20729	0.62943	3.502e-07	0.0262648	0.832925	0.000170857	0.730673	0.970761	-	5
185.077	397.9	3.03299	1.19593	4.49454e-07	0.00666088	0.218667	0.000192366	0.67983	0.82711	-	5
1490.01	423.9	3.11056	1.62139	7.90495e-07	0.0306061	0.161423	0.000224032	0.744115	0.807894	-	5
1513.02	428.3	3.0949	1.538	5.90086e-07	0.0178937	0.305974	0.000224032	0.688626	0.856418	-	5
170.246	419.7	2.79055	1.45986	7.84737e-07	0.00109537	0.155758	0.000224032	0.384007	0.806003	-	5
1734.67	418.9	3.03284	1.89262	7.04821e-07	0.0126586	0.229926	0.000224032	0.688626	0.831628	-	5
504.341	436.8	2.99433	1.17333	8.02605e-07	0.0104748	0.177534	0.000224032	0.686206	0.810187	-	5
517.309	371.1	3.16271	1.5437	6.99581e-07	0.0460922	0.00785515	0.000224032	0.789119	0.431026	-	5
525.797	419.9	2.81316	1.10837	7.949e-07	0.00175697	0.00242267	0.000224032	0.438811	0.210183	-	5
219.026	46.7	3.41234	0.400247	1.06445e-06	0.350694	0.581597	0.000263874	0.895451	0.922384	-	5
1487.5	423.9	3.02652	1.81061	1.31101e-06	0.0276303	0.756524	0.000311728	0.736554	0.957336	-	5
491.149	377.1	3.27904	1.54355	1.5037e-06	0.259368	0.000692254	0.000344778	0.88325	0.103355	-	5
1268.3	419.9	2.99877	1.27368	1.74767e-06	0.0321265	0.0986571	0.000374001	0.749069	0.749257	-	5
290.638	439	2.91199	1.18736	1.92681e-06	0.0162115	0.449108	0.000399037	0.688626	0.900362	-	5
1539.03	442.5	3.28118	2.00837	2.18347e-06	0.304669	0.264176	0.00043806	0.895451	0.837276	-	5
1023.68	511.5	3.62096	0.792085	2.28472e-06	0.786686	0.497047	0.000444483	0.966753	0.901333	-	5
772.468	417.4	2.87659	1.15115	2.49027e-06	0.0178625	0.0281539	0.000470221	0.688626	0.599546	-	5
1053.18	442	2.87756	1.34669	2.62088e-06	0.0181638	0.594245	0.000480744	0.688626	0.926423	-	5
476.312	378.1	2.70225	1.57794	2.72786e-06	0.00327033	0.260854	0.000486468	0.518363	0.837276	-	5
458.235	375.6	2.88702	1.34149	2.88721e-06	0.0285644	0.000538121	0.00050097	0.736554	0.0959649	-	5
476.374	366.8	3.19283	2.46383	3.52011e-06	0.300237	0.212241	0.000579464	0.895451	0.823215	-	5
771.965	418.2	2.7307	1.12055	3.50381e-06	0.00684689	0.0732446	0.000579464	0.67983	0.714196	-	5
548.854	445.7	3.56633	0.751855	3.78022e-06	0.723698	0.210009	0.000606725	0.955378	0.823215	-	5
500.577	419	2.97392	1.19184	4.19549e-06	0.0764246	0.188086	0.000656952	0.829233	0.818332	-	5
1514.03	440.6	2.87738	1.5447	4.7013e-06	0.0402614	0.25926	0.000687061	0.771665	0.837276	-	5
1735.68	425.8	2.99907	1.79388	4.70883e-06	0.104362	0.391729	0.000687061	0.843071	0.884864	-	5
452.373	378.5	3.23388	2.03687	4.62737e-06	0.464862	0.19431	0.000687061	0.905467	0.818332	-	5
397.314	328.7	3.02046	1.88203	4.82913e-06	0.127061	0.122103	0.000688955	0.854686	0.766513	-	5
367.284	371.3	3.07107	2.72343	5.07124e-06	0.184732	0.617999	0.000707769	0.866676	0.931222	-	5
276.651	418.7	2.74844	1.1848	5.61675e-06	0.0170857	0.0394695	0.000767224	0.688626	0.641473	-	5
170.317	419.7	2.742	1.59465	6.16933e-06	0.0176674	0.224815	0.000825148	0.688626	0.831628	-	5
515.815	414.6	3.03636	1.22587	6.51763e-06	0.189826	0.575922	0.000844171	0.866676	0.922092	-	5
744.901	430.2	2.65925	0.68559	6.57454e-06	0.0086988	0.381021	0.000844171	0.67983	0.884864	-	5
451.362	356.8	3.07016	2.52225	9.13309e-06	0.33057	0.518198	0.00114969	0.895451	0.905855	-	5
402.349	365	2.98456	2.19916	9.42523e-06	0.199332	0.895722	0.00116365	0.869737	0.984556	-	5
289.64	433.8	2.71802	1.15582	9.67027e-06	0.0315264	0.00204192	0.00117138	0.744115	0.187273	-	5
259.027	46.1	2.89861	0.755087	1.0679e-05	0.129931	0.956182	0.00126962	0.854686	0.994031	-	5
477.316	373.6	2.80317	1.71653	1.19429e-05	0.0769687	0.0224155	0.00139406	0.829233	0.579771	-	5
180.904	49.5	3.11231	2.65266	1.31265e-05	0.529469	0.956148	0.00149674	0.919445	0.994031	-	5
1514.46	419.5	2.37391	1.34466	1.3789e-05	0.00145997	0.14557	0.0015263	0.426045	0.800499	-	5
563.813	392.6	2.86911	1.51875	1.41563e-05	0.148393	0.612058	0.0015404	0.858208	0.930873	-	5
124.21	419.9	2.48501	1.2402	1.73382e-05	0.00738862	0.138734	0.00182992	0.67983	0.794172	-	5
864.027	425.9	2.7647	0.663512	1.73871e-05	0.086282	0.462079	0.00182992	0.836097	0.900362	-	5
1735.18	423.5	2.77773	2.16275	1.84692e-05	0.102156	0.494317	0.0018821	0.843071	0.901333	-	5
274.625	372.6	2.83271	1.27509	1.9067e-05	0.168669	0.00709373	0.00191265	0.866128	0.406623	-	5
290.627	389.3	2.26834	1.23899	2.00224e-05	0.00086443	0.308921	0.00194763	0.384007	0.858866	-	5
1042.19	439.1	2.87691	1.46219	2.12991e-05	0.230808	0.25891	0.00204089	0.878474	0.837276	-	5
175.09	361.1	2.647	0.575895	2.21984e-05	0.0484823	0.882782	0.00207838	0.802206	0.982058	-	5
849.511	437.6	2.57201	0.713055	2.23377e-05	0.0251595	0.58074	0.00207838	0.730673	0.922384	-	5
350.177	378.8	2.38186	1.36221	2.54132e-05	0.00521989	0.0154783	0.00229793	0.632296	0.507356	-	5
1467.81	447.1	2.62011	0.836799	2.59809e-05	0.0471482	0.5901	0.00231663	0.794466	0.924461	-	5
267.647	416.8	2.49067	1.25604	2.84535e-05	0.0173497	0.374246	0.00250235	0.688626	0.884811	-	5
1555.87	442.5	2.42282	0.797839	3.0687e-05	0.0102572	0.336763	0.00259224	0.686206	0.872137	-	5
628.194	581.2	2.52765	1.49317	3.03489e-05	0.0273228	0.962095	0.00259224	0.736554	0.994031	-	5
492.218	373.7	2.97476	1.4627	3.14573e-05	0.579228	0.00487885	0.00262281	0.926967	0.316386	-	5
644.261	451.8	2.46998	1.14915	3.43917e-05	0.0199822	0.858712	0.0028307	0.704795	0.974188	-	5
1058.16	441.8	2.51636	1.69328	3.52611e-05	0.0313911	0.0462886	0.00286552	0.744115	0.661416	-	5
1032.71	463.7	2.5705	2.16235	3.81655e-05	0.0535037	0.317726	0.00306278	0.817842	0.86114	-	5
1040.17	438.1	2.21367	1.33312	4.00879e-05	0.00192229	0.758301	0.00313859	0.438811	0.957336	-	5
1049.65	386.3	2.30897	1.49286	4.26837e-05	0.00577536	0.428821	0.00323614	0.679381	0.8935	-	5
518.907	447.2	2.74039	1.21125	4.2846e-05	0.206802	0.188777	0.00323614	0.869737	0.818332	-	5
519.898	443.8	2.58214	1.36932	4.47432e-05	0.0733264	0.800608	0.00334014	0.828215	0.967895	-	5
1594.94	441.5	2.78478	0.69235	4.71574e-05	0.316841	0.24876	0.00347989	0.895451	0.832898	-	5
1510.84	447.1	2.73841	0.80208	4.89823e-05	0.233987	0.339698	0.00357348	0.878474	0.873457	-	5
300.186	321.9	2.45997	0.608564	5.0467e-05	0.0339604	0.536999	0.00363022	0.753522	0.913492	-	5
1308.96	447.2	2.54011	1.24756	5.7402e-05	0.0740762	0.768189	0.00404968	0.828215	0.959063	-	5
327.014	44.2	2.4722	0.723257	5.9189e-05	0.0467245	0.701088	0.00413036	0.793574	0.950833	-	5
931.636	583.7	2.47327	1.24677	6.0891e-05	0.0500979	0.505928	0.00420345	0.808765	0.903077	-	5
525.838	439.9	2.76816	1.18942	6.97977e-05	0.388353	0.308831	0.00476704	0.895451	0.858866	-	5
532.278	378.5	2.52401	1.58493	7.14546e-05	0.0870816	0.299454	0.00482883	0.836097	0.848802	-	5
527.158	44.5	2.60274	0.435247	7.5443e-05	0.162361	0.815817	0.00504525	0.866128	0.96914	-	5
660.738	368.7	2.65708	0.798793	7.85122e-05	0.239024	0.957042	0.00514335	0.878474	0.994031	-	5
370.294	467	2.29959	1.14602	8.27412e-05	0.0167166	0.166292	0.00536564	0.688626	0.807894	-	5
1031.7	472.5	2.54154	2.1047	8.50667e-05	0.123405	0.268602	0.00546128	0.853407	0.837276	-	5
273.627	373.9	2.86741	1.52574	8.88188e-05	0.813103	0.000214368	0.00553608	0.9736	0.0598366	-	5
490.374	517.1	2.6361	1.15098	8.84613e-05	0.238441	0.827138	0.00553608	0.878474	0.970761	-	5
499.905	45.6	2.92568	0.7466	9.95546e-05	0.891175	0.00224234	0.00602963	0.984489	0.199942	-	5
399.329	342.2	2.82053	1.68482	0.000103488	0.67406	0.336952	0.00620926	0.94625	0.872137	-	5
1642.92	438.7	2.3305	0.717536	0.000110484	0.0378656	0.408088	0.00650743	0.771665	0.889783	-	5
962.623	436.5	2.92917	0.91309	0.000113417	0.962504	0.944487	0.00661943	0.996727	0.992387	-	5
1509.84	446.7	2.58522	0.798088	0.000118318	0.239049	0.353355	0.00684323	0.878474	0.88216	-	5
1266.29	424.1	2.33136	1.25535	0.0001244	0.0422639	0.341827	0.00713077	0.771665	0.874878	-	5
1005.69	463	2.35903	1.70339	0.000130232	0.0567712	0.191775	0.00733409	0.828215	0.818332	-	5
508.252	392.9	2.16727	1.32966	0.00012909	0.0102763	0.126139	0.00733409	0.686206	0.771157	-	5
1020.7	435.7	2.28258	1.53839	0.000134977	0.0323196	0.853571	0.00753522	0.749069	0.974188	-	5
1489.01	423.5	2.46092	1.54436	0.000144951	0.138188	0.244728	0.00789588	0.854686	0.831628	-	5
774.52	468.6	2.13974	0.899257	0.00014378	0.00958707	0.672386	0.00789588	0.683878	0.943957	-	5
843.818	42.9	2.20759	0.594365	0.000145127	0.0204516	0.310648	0.00789588	0.704795	0.858866	-	5
496.372	418.7	2.19047	1.21028	0.000147673	0.0163303	0.655552	0.00790053	0.688626	0.938872	-	5
552.315	390.3	2.63558	1.38184	0.000151643	0.403082	0.499818	0.00804584	0.895536	0.901673	-	5
454.389	399.6	2.94318	1.54583	0.000154177	0.735346	0.320908	0.00811325	0.957397	0.863235	-	5
918.596	432.1	2.64933	0.912496	0.000156762	0.44646	0.792983	0.00818219	0.905274	0.964743	-	5
122.924	44	2.42858	1.36637	0.000169818	0.144433	0.394743	0.00879222	0.858208	0.884864	-	5
548.043	393.5	2.08108	1.24718	0.000178784	0.00805333	0.711804	0.00903774	0.67983	0.952038	-	5
616.453	456.2	2.69468	0.59539	0.000177038	0.602165	0.415993	0.00903774	0.930266	0.892561	-	5
1234.66	444.6	2.75732	0.710712	0.000185999	0.832882	0.238157	0.00925669	0.97449	0.831628	-	5
675.079	371.9	2.66783	0.864751	0.000190112	0.607185	0.188827	0.00938863	0.930968	0.818332	-	5
1982.33	419.2	2.13791	2.13499	0.000205406	0.0177115	0.404338	0.0098411	0.688626	0.889783	-	5
254.823	48.4	2.57593	0.760646	0.000205358	0.401273	0.974563	0.0098411	0.895536	0.994278	-	5
259.004	48.3	2.34874	0.735531	0.000205261	0.100612	0.0949559	0.0098411	0.843071	0.745046	-	5
499.565	419.5	2.31263	1.11658	0.000204948	0.0776369	0.0565389	0.0098411	0.829233	0.70345	-	5
1736.17	423.8	2.41339	2.08963	0.000223428	0.172161	0.368987	0.0105521	0.866128	0.884109	-	5
337.167	541.5	2.33713	1.44658	0.000226822	0.112113	0.00608216	0.0105521	0.851792	0.362845	-	5
470.294	572.7	2.68346	1.3123	0.000226167	0.745528	0.113235	0.0105521	0.957847	0.76284	-	5
753.56	466.3	2.38045	0.70048	0.00022611	0.150204	0.396509	0.0105521	0.858208	0.885659	-	5
1685.94	435.9	2.43295	0.707729	0.000232631	0.204537	0.219761	0.0107445	0.869737	0.827489	-	5
301.63	389.4	2.29883	1.38991	0.000236965	0.084904	0.140549	0.0108666	0.836097	0.795255	-	5
916.606	574.7	2.32305	1.32616	0.000243363	0.106825	0.0450083	0.0110027	0.847734	0.656707	-	5
549.313	437.6	2.40049	1.29751	0.000258202	0.191981	0.0643783	0.011592	0.866676	0.705389	-	5
788.429	43.5	2.62791	0.74142	0.000276832	0.668085	0.47674	0.0122601	0.944848	0.900362	-	5
411.307	569	2.62612	1.25589	0.000279273	0.64789	0.629867	0.0122803	0.939773	0.934236	-	5
1019.13	423.6	2.31489	1.21478	0.000282561	0.122737	0.956644	0.0123404	0.851861	0.994031	-	5
434.853	43.8	3.01258	0.701699	0.000286435	0.208999	0.000380512	0.0124251	0.869737	0.0763401	-	5
960.078	432.6	2.07634	0.766965	0.000291686	0.0186782	0.31019	0.012568	0.688626	0.858866	-	5
840.844	45.3	2.35733	0.654656	0.00029614	0.198097	0.0574345	0.012655	0.869737	0.704199	-	5
972.616	386.1	2.6854	1.54505	0.000297649	0.842046	0.325457	0.012655	0.975249	0.866184	-	5
1554.87	448.2	2.66757	0.723507	0.000336691	0.859526	0.254696	0.0140361	0.977422	0.837276	-	5
1334.73	456.2	2.5926	0.85732	0.000365868	0.696505	0.247258	0.015154	0.952032	0.83202	-	5
190.912	43.7	2.42392	1.33121	0.000377503	0.345552	0.493373	0.0154368	0.895451	0.901333	-	5
395.002	45.2	2.16294	0.739211	0.000381482	0.0663578	0.324612	0.0155007	0.828215	0.865663	-	5
660.478	453.5	2.13681	0.717674	0.000388245	0.0517761	0.889203	0.0155783	0.808765	0.984251	-	5
814.513	462.2	2.41801	0.8194	0.000387631	0.331188	0.168779	0.0155783	0.895451	0.807894	-	5
523.802	399.9	2.38184	1.44883	0.000399184	0.286564	0.792736	0.0159178	0.895451	0.964743	-	5
671.478	530.4	2.17925	1.2124	0.00042971	0.088578	0.393314	0.0169248	0.836097	0.884864	-	5
770.965	416.8	2.1614	1.1663	0.000445297	0.0761251	0.416703	0.0173261	0.829233	0.892561	-	5
806.488	440.7	2.12526	0.809069	0.000449186	0.0606016	0.790087	0.0173521	0.828215	0.964316	-	5
1488.01	426	2.2127	1.45646	0.000459663	0.115404	0.244488	0.0174617	0.851792	0.831628	-	5
198.862	50.2	2.31398	0.763192	0.000459229	0.221754	0.299486	0.0174617	0.873717	0.848802	-	5
389.136	48	2.83487	0.396761	0.00046896	0.442724	0.0679544	0.0177102	0.905274	0.705389	-	5
268.263	538.6	2.65002	0.41916	0.000500583	0.959161	0.0786739	0.0186846	0.996347	0.717065	-	5
875.576	434.8	2.93602	0.912757	0.00051821	0.22607	0.108301	0.0192307	0.87498	0.755694	-	5
690.829	41.9	2.45479	0.808353	0.000526233	0.578564	0.102309	0.0194162	0.926967	0.751602	-	5
1487.01	423.4	2.19384	1.4248	0.00053164	0.124005	0.225836	0.0195036	0.853407	0.831628	-	5
248.96	117.5	2.59991	2.17891	0.000572437	0.977317	0.773816	0.020763	0.998697	0.959752	-	5
394.9	47.7	2.5574	0.389116	0.000619723	0.88913	0.238378	0.0219813	0.984044	0.831628	-	5
561.876	44	2.30399	0.731835	0.000641851	0.348828	0.0634492	0.0226411	0.895451	0.705389	-	5
976.817	44.2	2.62543	0.552522	0.000677587	0.805807	0.10992	0.0235141	0.972421	0.757426	-	5
295.942	46.7	2.59248	0.775325	0.000717031	0.786281	0.00298969	0.0241705	0.966753	0.239922	-	5
492.308	356.9	2.45188	1.4093	0.000714394	0.678331	0.611567	0.0241705	0.946635	0.930873	-	5
495.327	376.8	2.32933	1.19707	0.000716785	0.39737	0.111366	0.0241705	0.895451	0.761415	-	5
635.879	43.9	2.32541	0.670894	0.000715624	0.423032	0.129977	0.0241705	0.901981	0.778044	-	5
802.586	594.3	2.21431	1.30766	0.000704802	0.147099	0.529595	0.0241705	0.858208	0.909333	-	5
916.051	436.8	2.21076	0.757812	0.000745027	0.220183	0.0292721	0.0247828	0.873717	0.604395	-	5
142.948	50.8	2.34828	1.73142	0.000753231	0.463491	0.0349765	0.0249265	0.905467	0.638628	-	5
1423.79	449.8	2.1437	0.824565	0.000759141	0.152409	0.495143	0.0249933	0.859882	0.901333	-	5
488.872	46.1	2.56188	0.70121	0.000771702	0.925235	0.19078	0.0252772	0.992287	0.818332	-	5
559.298	389.8	2.0681	1.1387	0.000779882	0.0905983	0.955866	0.0254154	0.836097	0.994031	-	5
112.896	47.1	2.28377	1.33288	0.000815572	0.378361	0.369457	0.0261799	0.895451	0.884109	-	5
1290.71	460.9	2.349	0.841954	0.000837044	0.504758	0.402188	0.0267355	0.91292	0.889783	-	5
256.82	50.1	2.25963	0.758716	0.000847505	0.331822	0.692199	0.0268029	0.895451	0.948764	-	5
598.965	45.5	2.16273	0.696484	0.000843575	0.200185	0.371616	0.0268029	0.869737	0.884811	-	5
450.248	570.1	2.19822	1.74832	0.000855536	0.236964	0.355106	0.0269242	0.878474	0.88216	-	5
420.268	571.6	2.21671	1.37622	0.000888819	0.284595	0.685993	0.0277001	0.895451	0.947278	-	5
225.962	45	2.22494	0.660389	0.000903097	0.303592	0.667588	0.0280091	0.895451	0.941732	-	5
536.807	433.6	2.00159	1.2048	0.000910368	0.0688694	0.176138	0.0280989	0.828215	0.810187	-	5
231.972	30.7	2.07175	1.75694	0.000974331	0.126751	0.442808	0.02989	0.854686	0.898448	-	5
262.134	561.3	2.22522	1.39946	0.00097771	0.325016	0.794309	0.02989	0.895451	0.965111	-	5
850.011	437.1	2.00874	0.800339	0.000985631	0.0832421	0.718401	0.0299894	0.836097	0.953395	-	5
440.374	382.6	2.40748	1.57531	0.000994498	0.741863	0.238486	0.0301164	0.957847	0.831628	-	5
526.328	393.1	2.01088	1.19282	0.0010111	0.087027	0.236351	0.0302976	0.836097	0.831628	-	5
982.663	423.9	2.0487	1.42503	0.00101464	0.114671	0.39249	0.0302976	0.851792	0.884864	-	5
440.337	315.7	2.44241	1.59311	0.00104866	0.879971	0.857656	0.0311684	0.982368	0.974188	-	5
296.942	44.7	2.11801	0.760077	0.00108749	0.239964	0.0178867	0.0321737	0.87882	0.541001	-	5
556.77	47.5	2.00587	0.524132	0.00111767	0.0981205	0.424186	0.0327647	0.843071	0.8935	-	5
316.776	50.9	2.27108	0.625445	0.00114133	0.47848	0.695777	0.0333062	0.9063	0.949426	-	5
313.273	414.2	2.07226	1.09426	0.00115582	0.169121	0.00610394	0.0335763	0.866128	0.362845	-	5
164.12	10.4	2.52643	1.80876	0.00121629	0.799546	0.419984	0.0347047	0.970137	0.892561	-	5
1196.89	422.8	2.08095	1.27008	0.00132045	0.205347	0.663026	0.0367413	0.869737	0.940483	-	5
1378.76	454.4	2.08493	0.878218	0.00132481	0.20986	0.247515	0.0367413	0.869737	0.83202	-	5
170.032	50	2.12459	1.494	0.00132772	0.26708	0.683591	0.0367413	0.888985	0.946946	-	5
283.224	543.2	2.07974	1.08078	0.00135766	0.210006	0.242082	0.0372487	0.869737	0.831628	-	5
235.049	38.1	2.00491	1.56804	0.00140786	0.137674	0.116134	0.0382985	0.854686	0.763914	-	5
1283.25	401.6	2.03154	0.828011	0.00146289	0.172608	0.439631	0.0391635	0.866128	0.898448	-	5
544.894	44.2	2.42608	0.846115	0.0014867	0.95917	0.851737	0.0394407	0.996347	0.973847	-	5
292.148	388.8	2.01292	1.26469	0.00150888	0.161657	0.791684	0.0398145	0.866128	0.964743	-	5
284.936	41.9	2.58441	1.45367	0.00159548	0.496411	0.481155	0.0406469	0.912051	0.900362	-	5
386.325	346.2	2.3478	1.43544	0.00160949	0.872524	0.832332	0.0407091	0.98136	0.970761	-	5
1178.78	44.6	2.23021	0.449513	0.00161934	0.629122	0.0248472	0.0407344	0.934404	0.590383	-	5
191.04	47	2.0067	0.794963	0.00164653	0.174142	0.527446	0.0411313	0.866128	0.90874	-	5
492.885	44.7	2.22094	0.831565	0.00169748	0.577433	0.491419	0.0415946	0.926967	0.901333	-	5
703.867	45.9	2.1645	0.636228	0.00169397	0.466076	0.158957	0.0415946	0.905467	0.806003	-	5
1114.72	391.2	2.40058	0.696993	0.00175161	0.934808	0.346976	0.042596	0.994286	0.878385	-	5
952.63	448.7	2.03538	0.841677	0.00177196	0.230714	0.79457	0.0429281	0.878474	0.965111	-	5
778.839	45.2	2.10954	0.738859	0.0017825	0.413631	0.0110553	0.0430212	0.896845	0.465787	-	5
508.622	51.7	2.31406	0.701719	0.00180599	0.837843	0.202063	0.0432629	0.97521	0.818861	-	5
714.535	595.6	2.2099	1.48531	0.00181964	0.56864	0.184719	0.0434279	0.923751	0.818332	-	5
374.732	48.9	2.21791	0.771507	0.00192466	0.629777	0.788482	0.0454277	0.934673	0.963651	-	5
787.522	579.6	2.15156	1.35051	0.00193371	0.46818	0.702397	0.045474	0.905467	0.950833	-	5
501.613	64.3	2.07258	0.826908	0.00205869	0.34328	0.987743	0.0470349	0.895451	0.996665	-	5
864.531	474.3	2.33388	1.2595	0.00205548	0.974942	0.4247	0.0470349	0.998697	0.8935	-	5
1019.7	439.6	2.01481	1.36457	0.00212555	0.267449	0.552693	0.0476164	0.888985	0.918188	-	5
618.244	437.6	2.04638	0.590248	0.00214348	0.309066	0.142349	0.0476164	0.895451	0.79935	-	5
628.884	8.7	2.19855	0.933808	0.00213995	0.64595	0.594989	0.0476164	0.938869	0.926423	-	5
839.583	568.2	2.33027	1.26092	0.00213591	0.869412	0.692396	0.0476164	0.980254	0.948764	-	5
498.901	44.6	2.04081	0.738682	0.00221368	0.354299	0.0492069	0.0486706	0.895451	0.666488	-	5
805.982	441.6	2.022	0.793107	0.00223454	0.284365	0.191319	0.0487951	0.895451	0.818332	-	5
901.809	43.8	2.32447	0.708184	0.00223337	0.942131	0.104264	0.0487951	0.994523	0.755301	-	5
461.272	360.8	2.31109	0.890802	0.00227427	0.988281	0.253939	0.0493271	0.999221	0.837276	-	5
1246.68	463.1	2.13455	0.806118	0.00229972	0.513899	0.271967	0.0497112	0.914169	0.837276	-	5
536.307	439.4	2.08886	1.15227	0.00236755	0.429574	0.431012	0.0506656	0.903727	0.894803	-	5
1465.81	451.8	2.01596	0.871906	0.00241388	0.302562	0.271937	0.0513149	0.895451	0.837276	-	5
565.443	564.4	2.20303	1.39555	0.00249634	0.735134	0.79937	0.0520273	0.957319	0.967895	-	5
567.892	45.3	2.08422	0.735226	0.00249047	0.501352	0.0369365	0.0520273	0.912401	0.641464	-	5
599.416	476.3	2.22211	0.854583	0.00248259	0.779138	0.376526	0.0520273	0.965019	0.884811	-	5
878.603	443.1	2.129	0.920184	0.00259756	0.57425	0.913877	0.0531094	0.926005	0.986723	-	5
918.528	427.8	2.01428	0.885227	0.0026279	0.338881	0.944345	0.0535592	0.895451	0.992387	-	5
847.969	490	2.43767	0.790486	0.00265956	0.579192	0.351531	0.053693	0.926967	0.88216	-	5
271.041	52.4	2.31209	0.599653	0.00270003	0.858967	0.123061	0.0540005	0.977422	0.766513	-	5
431.916	44.7	2.16508	0.761271	0.00274572	0.746067	0.0748695	0.0545743	0.957847	0.716364	-	5
1050.68	427.4	2.18332	0.682812	0.00280767	0.750902	0.527247	0.054955	0.958233	0.90874	-	5
292.163	493.3	2.15208	0.799244	0.00278732	0.665681	0.681809	0.054955	0.943832	0.946946	-	5
499.565	36.2	2.27294	1.90446	0.00279999	0.936925	0.0754387	0.054955	0.994523	0.716444	-	5
568.893	45.2	2.2215	0.723712	0.00285146	0.939853	0.0412143	0.0553051	0.994523	0.641473	-	5
1377.75	457.4	2.10518	0.882428	0.00290093	0.572242	0.725935	0.0557603	0.925278	0.953756	-	5
766.416	45.1	2.25071	0.775031	0.00296835	0.978276	0.777244	0.0564809	0.998697	0.959906	-	5
412.341	356.9	2.25996	3.05064	0.00303622	0.959986	0.464974	0.0572247	0.996347	0.900362	-	5
908.601	462.1	2.06972	0.820503	0.00311175	0.52418	0.169521	0.0579057	0.918252	0.807894	-	5
372.737	50.8	2.33986	0.653378	0.00321987	0.710546	0.848563	0.0597444	0.953058	0.973093	-	5
274.881	48.7	2.01505	0.771525	0.00355906	0.471913	0.383001	0.0628999	0.905467	0.884864	-	5
907.83	45.1	2.15821	0.54537	0.00358621	0.893142	0.0950456	0.063078	0.985372	0.745046	-	5
556.86	45.9	2.16704	0.781373	0.00376193	0.967318	0.0408303	0.0647496	0.998143	0.641473	-	5
432.919	44	2.12726	0.808038	0.00380449	0.873657	0.0222356	0.0652966	0.981625	0.579771	-	5
839.841	44.5	2.20645	0.572547	0.00382358	0.933559	0.135534	0.0652966	0.994106	0.788336	-	5
974.813	45.3	2.06363	0.522631	0.0038398	0.674089	0.122001	0.0653818	0.94625	0.766513	-	5
139.531	254.7	2.12691	0.656057	0.00413147	0.874409	0.312876	0.0685375	0.981625	0.860356	-	5
464.312	390.1	2.02384	1.16845	0.00419958	0.632584	8.63603e-05	0.0687918	0.935342	0.0326137	-	5
838.839	45.8	2.05028	0.510008	0.00420364	0.720657	0.0301707	0.0687918	0.955378	0.611001	-	5
682.472	448	2.00226	0.871834	0.00424301	0.55857	0.421554	0.0689623	0.92191	0.893391	-	5
217.926	46.4	2.04452	0.659424	0.00426009	0.676293	0.235001	0.0690651	0.946545	0.831628	-	5
1267.8	418.7	2.06743	1.21424	0.004308	0.708844	0.537139	0.0696659	0.952419	0.913492	-	5
503.265	40.7	2.06218	0.823829	0.00435745	0.704003	0.69191	0.0702885	0.952419	0.948764	-	5
744.843	44.1	2.06591	0.448138	0.00470457	0.816597	0.0855018	0.0745761	0.9736	0.730731	-	5
692.835	47.3	2.25044	0.776883	0.00475943	0.696519	0.58063	0.0750867	0.952032	0.922384	-	5
624.846	46	2.18387	0.74889	0.00487472	0.86058	0.483765	0.0757765	0.977422	0.900362	-	5
271.165	91.7	2.35945	1.52224	0.00505601	0.408664	0.950999	0.0772847	0.895536	0.993427	-	5
982.803	43.4	2.14076	0.786889	0.00505415	0.818461	0.000417042	0.0772847	0.9736	0.0811337	-	5
328.048	41.9	2.07326	0.807423	0.00507351	0.899016	0.0486471	0.077368	0.985581	0.666488	-	5
276.878	48.4	2.08704	0.80453	0.00517292	0.884582	0.687474	0.0783269	0.983548	0.947934	-	5
870.915	45.3	2.14041	0.663666	0.00526501	0.925268	0.366465	0.0793459	0.992287	0.884109	-	5
406.748	370.7	2.35377	0.762153	0.00535055	0.39443	0.90364	0.080439	0.895451	0.985603	-	5
139.963	354.4	2.25786	0.903965	0.00577002	0.696918	0.0679677	0.0847557	0.952041	0.705389	-	5
296.224	303.3	2.03459	0.731456	0.006063	0.887038	0.176145	0.0872689	0.983895	0.810187	-	5
1681.99	432.2	2.10955	0.826666	0.00631603	0.900202	0.706497	0.0892725	0.985837	0.950852	-	5
311.205	83.6	2.29371	1.33616	0.00634085	0.428216	0.771681	0.0892725	0.903347	0.95966	-	5
886.04	476.1	2.04431	1.1667	0.00662663	0.962149	0.361109	0.0916874	0.996727	0.884069	-	5
1015.67	415.6	2.02522	1.24393	0.00673974	0.895606	0.811208	0.092062	0.985525	0.968117	-	5
314.779	50.9	2.01873	0.796891	0.00683326	0.896381	0.749998	0.0925518	0.985525	0.956113	-	5
1196.2	400.8	2.17201	0.583195	0.00689989	0.668899	0.731661	0.0930457	0.944848	0.953874	-	5
900.613	445.7	2.66264	0.718662	0.00691321	0.0251721	0.677647	0.0930457	0.730673	0.944937	-	5
512.811	446	2.08256	0.608898	0.00727179	0.88122	0.850602	0.0956658	0.982834	0.97359	-	5
153.02	153.2	2.08047	0.620286	0.00755335	0.829648	0.191322	0.098362	0.973955	0.818332	-	5
1557.93	385.9	2.19088	1.34552	0.00775918	0.559716	0.38277	0.0998275	0.922316	0.884864	-	5

## Sheet: IAMD_vs_control
m/z	RT (secs)	VIP	Fold change (IAMD/Controls)	lm.reg.pvalue_AMDstatus	lm.reg.pvalue_age	lm.reg.pvalue_sex	FDR.adjusted.pvalue_AMDstatus	FDR.adjusted.pvalue_age	FDR.adjusted.pvalue_sex	Name (Chemical ID)	Metabolite Identification Level	References
552.852	445.5	3.45078	0.617476	8.68947e-06	0.0086562	0.649639	0.0550739	0.443281	0.947185	-	5
512.813	49.8	3.21406	0.492243	3.66036e-05	0.0151212	0.939458	0.0773311	0.517984	0.99407	-	5
864.027	425.9	3.33376	0.710584	3.05813e-05	0.0363779	0.968625	0.0773311	0.643768	0.997262	-	5

## Sheet: NVAMD_vs_IAMD
m/z	RT (secs)	VIP	Fold change (NVAMD/IAMD)	lm.reg.pvalue_AMDstatus	lm.reg.pvalue_age	lm.reg.pvalue_sex	FDR.adjusted.pvalue_AMDstatus	FDR.adjusted.pvalue_age	FDR.adjusted.pvalue_sex	Name (Chemical ID)	Metabolite Identification Level	References
209.091	234.1	2.13274	0.722844	0.00216951	0.300427	0.90846	0.0947719	0.998734	0.999253	Kynurenine	1	Accardi et al 2016 and Go et al 2015b
414.357	377.7	3.17168	2.07812	1.74036e-05	0.870816	0.662299	0.0251783	0.998734	0.999253	Heptadecanoyl carnitine (HMDB06210)	2	Mitchell et al 2018
424.342	345.9	2.43919	1.7485	0.000267787	0.0876741	0.294331	0.0340705	0.998734	0.999253	Linoleyl carnitine (HMDB06469)	2	Uppal et al 2017
426.357	366.5	2.25936	1.74166	0.000604701	0.0699262	0.817859	0.0506494	0.998734	0.999253	11Z-Octadecenylcarnitine (HMDB13338)	2	Uppal et al 2017; Mitchell et al 2018
428.372	392.6	2.52344	1.82951	0.00129991	0.484147	0.275026	0.0747954	0.998734	0.999253	Stearoylcarnitine (HMDB00848)	2	Uppal et al 2017; Mitchell et al 2018
466.352	332.9	2.31481	2.33834	0.00150387	0.679842	0.457532	0.0814651	0.998734	0.999253	LysoSM(d18:1) (HMDB06482)	2	*
413.345	351	2.23809	2.15933	0.00195742	0.59694	0.477187	0.089946	0.998734	0.999253	25-Hydroxyvitamin D2	2	Uppal et al 2017
832.582	565.7	2.71027	3.2496	0.000569293	0.441577	0.580861	0.0489223	0.998734	0.999253	Glycerophospholipid (Glycerophosphocholine)	3	*
1562.02	438.5	2.60623	1.84996	0.000153285	0.172066	0.515237	0.027055	0.998734	0.999253	Multiple matches to cardiolipin species	4
427.36	366.6	2.78741	1.74917	8.23779e-05	0.355468	0.677869	0.027055	0.998734	0.999253	Multiple matches	4
515.311	417.7	2.73784	1.3953	9.6273e-05	0.272891	0.490314	0.027055	0.998734	0.999253	Flavidulol C (HMDB39150)	4
548.242	373.5	2.53776	1.37713	0.00015821	0.118152	0.00506023	0.027055	0.998734	0.39509	Multiple matches	4
373.313	333.1	2.83645	1.79622	0.000189584	0.781984	0.491113	0.0280734	0.998734	0.999253	5-(1013-Nonadecadienyl)-13-benzenediol (HMDB39867); 1-Phenyl-13-nonadecanedione (HMDB35584)	4
455.392	396	2.57164	2.44507	0.00027265	0.400629	0.244248	0.0340705	0.998734	0.999253	(25S)-26-Hydroxy-24-methylenecycloartan-3-one (HMDB34555)	4
239.091	82.5	2.63733	0.288162	0.000416463	0.928022	0.826921	0.042396	0.998734	0.999253	1-(245-Trimethoxyphenyl)-12-propanedione (HMDB31771); 345-Trimethoxycinnamic acid (HMDB02511); Trans-2 3 4-Trimethoxycinnamate (HMDB11721)	4
223.096	274.3	2.54279	0.224238	0.000429588	0.573153	0.457034	0.0425738	0.998734	0.999253	Multiple matches	4
627.397	385.8	2.7935	0.726951	0.000431079	0.318168	0.411208	0.0425738	0.998734	0.999253	Sucrose monostearate	4
497.529	377.2	2.14994	1.52679	0.000440758	0.00752919	0.0487507	0.0428897	0.998734	0.966582	erythro-810-Tritriacontanediol (HMDB31276); erythro-68-Tritriacontanediol (HMDB41072)	4
508.339	401.3	2.44615	1.32997	0.000524463	0.338656	0.175342	0.0475393	0.998734	0.999253	LysoPE(0:020:1(11Z)) (HMDB11482); Gymnodimine (HMDB41430); LysoPE(20:1(11Z)0:0) (HMDB11512)	4
442.353	330.5	2.46634	1.36904	0.000731677	0.743213	0.192448	0.0568635	0.998734	0.999253	3-Hydroxy-11Z-octadecenoylcarnitine (HMDB13339); 3-Hydroxy-9Z-octadecenoylcarnitine (HMDB13340)	4
1471.98	425.9	2.52223	1.62469	0.000819739	0.994519	0.772201	0.0616388	0.998734	0.999253	Multiple matches to cardiolipin species	4
444.367	360.5	2.454	1.57854	0.00122049	0.787013	0.107124	0.0734543	0.998734	0.999253	12-Hydroxy-12-octadecanoylcarnitine (HMDB13154)	4
279.093	251.5	2.41225	1.24567	0.00138802	0.988271	0.790743	0.0778347	0.998734	0.999253	Sulfamethazine (HMDB15522)	4
401.344	361.8	2.41306	1.72646	0.00142495	0.963628	0.868868	0.0792344	0.998734	0.999253	Multiple matches	4
415.361	373.2	2.36139	2.02789	0.00167564	0.980156	0.576027	0.0852901	0.998734	0.999253	Multiple matches	4
455.249	18	2.24859	0.889612	0.00227157	0.8176	0.248238	0.0961108	0.998734	0.999253	Methyl cellulose (HMDB29925); Ethyl cellulose (HMDB33370)	4
387.329	340.2	2.26378	3.36149	0.00237001	0.934803	0.230704	0.0962813	0.998734	0.999253	1-Phenyl-13-eicosanedione (HMDB32925)	4
507.363	399.2	2.29844	1.55814	0.00233156	0.994248	0.757231	0.0962813	0.998734	0.999253	Theasapogenol A (HMDB34519)	4
1020.13	423.6	2.56018	1.21554	4.925e-05	0.0119253	0.00479112	0.0251783	0.998734	0.38662	-	5
1021.7	43.7	3.15651	2.2027	5.4304e-06	0.221493	0.248718	0.0251783	0.998734	0.999253	-	5
1040.17	438.1	2.45068	1.46032	4.16834e-05	0.000958859	0.742954	0.0251783	0.617694	0.999253	-	5
1180.57	19.5	3.05414	0.681978	2.07004e-05	0.452435	0.358458	0.0251783	0.998734	0.999253	-	5
1487.5	423.9	2.70341	1.79775	3.62534e-05	0.0319928	0.0824759	0.0251783	0.998734	0.999253	-	5
1490.01	423.9	2.73322	1.74155	3.91763e-05	0.0602735	0.0276618	0.0251783	0.998734	0.87999	-	5
1736.17	423.8	2.70616	2.0548	4.94661e-05	0.0631664	0.0869038	0.0251783	0.998734	0.999253	-	5
452.373	378.5	2.67792	2.0116	4.39348e-05	0.0335131	0.969948	0.0251783	0.998734	0.999253	-	5
465.316	445.6	3.05826	1.71346	1.01725e-05	0.186902	0.0828856	0.0251783	0.998734	0.999253	-	5
515.815	414.6	2.67924	1.21954	3.64553e-05	0.0217236	0.597476	0.0251783	0.998734	0.999253	-	5
525.838	439.9	2.935	1.29135	2.27452e-05	0.181682	0.212418	0.0251783	0.998734	0.999253	-	5
995.681	418.6	2.80671	1.55777	3.73751e-05	0.123181	0.0444804	0.0251783	0.998734	0.937346	-	5
1021.7	435	2.67084	1.81345	5.52454e-05	0.0547141	0.0418969	0.0261113	0.998734	0.900103	-	5
1000.8	423.4	2.27575	1.54738	0.000111353	0.00103544	0.0178827	0.027055	0.617694	0.753692	-	5
1001.69	461.5	2.45282	1.92358	0.000131267	0.0211767	0.125797	0.027055	0.998734	0.999253	-	5
1001.81	424	2.48683	1.60605	0.000170596	0.0658043	0.0314311	0.027055	0.998734	0.888802	-	5
1017.69	442.1	2.6457	1.34963	8.65354e-05	0.091131	0.180942	0.027055	0.998734	0.999253	-	5
1046.71	437.2	2.53169	2.09183	0.000122425	0.0479686	0.54792	0.027055	0.998734	0.999253	-	5
1093.72	438.2	2.78908	2.71968	0.000118424	0.574532	0.804337	0.027055	0.998734	0.999253	-	5
1224.92	442.8	2.64052	1.44924	0.000156209	0.291588	0.332283	0.027055	0.998734	0.999253	-	5
1259.31	419.1	2.77212	1.90918	0.000100073	0.396029	0.195985	0.027055	0.998734	0.999253	-	5
1487.01	423.4	2.61698	1.67951	0.000142272	0.174427	0.125618	0.027055	0.998734	0.999253	-	5
1488.01	426	2.61512	1.7403	0.00016771	0.225862	0.160195	0.027055	0.998734	0.999253	-	5
1561.02	429.7	2.65366	5.68846	0.000132102	0.253601	0.303059	0.027055	0.998734	0.999253	-	5
1735.18	423.5	2.63126	1.87575	9.33374e-05	0.0975244	0.0504739	0.027055	0.998734	0.982959	-	5
1735.68	425.8	2.51605	1.9203	0.000164252	0.0768687	0.156906	0.027055	0.998734	0.999253	-	5
1736.68	418.8	2.63788	2.16629	0.000108024	0.161359	0.0076998	0.027055	0.998734	0.482136	-	5
412.341	356.9	2.60963	1.83708	0.000149835	0.171381	0.619672	0.027055	0.998734	0.999253	-	5
440.337	315.7	2.62886	1.86803	0.000135009	0.178233	0.968736	0.027055	0.998734	0.999253	-	5
450.357	360.8	2.48218	2.62248	0.000171726	0.0551897	0.456584	0.027055	0.998734	0.999253	-	5
454.389	399.6	2.8097	1.6873	7.37368e-05	0.412433	0.242997	0.027055	0.998734	0.999253	-	5
470.294	572.7	2.90656	1.37912	7.17292e-05	0.784202	0.234095	0.027055	0.998734	0.999253	-	5
482.324	493.4	2.82611	1.27542	0.00012097	0.878195	0.00525433	0.027055	0.998734	0.39509	-	5
500.577	419	2.3417	1.15541	0.000119897	0.00474041	0.00243753	0.027055	0.99001	0.269371	-	5
504.341	436.8	2.46586	1.19192	9.48908e-05	0.0123717	0.0407266	0.027055	0.998734	0.900103	-	5
518.907	447.2	2.51383	1.24779	0.000168327	0.0767321	0.364562	0.027055	0.998734	0.999253	-	5
994.679	418.2	2.6376	1.42662	9.5981e-05	0.107668	0.0721181	0.027055	0.998734	0.999253	-	5
1267.3	424.1	2.48546	1.28025	0.000190918	0.0840352	0.0240556	0.0280734	0.998734	0.830181	-	5
390.732	16.3	2.64499	0.864998	0.000187632	0.363239	0.76549	0.0280734	0.998734	0.999253	-	5
399.329	342.2	2.67441	1.84895	0.000201531	0.508365	0.710238	0.0289898	0.998734	0.999253	-	5
1280.92	436.9	2.74904	1.51074	0.000208391	0.823848	0.806614	0.0293388	0.998734	0.999253	-	5
1734.67	418.9	2.43893	1.89145	0.000262598	0.0871911	0.110568	0.0340705	0.998734	0.999253	-	5
266.639	372.8	2.2651	1.31962	0.000280502	0.0123567	0.0197488	0.0340705	0.998734	0.804548	-	5
274.625	372.6	2.46288	1.32569	0.000279911	0.165256	0.00366026	0.0340705	0.998734	0.316693	-	5
451.362	356.8	2.44503	2.26753	0.000260702	0.0881113	0.459719	0.0340705	0.998734	0.999253	-	5
465.317	385.6	2.76383	1.57788	0.000283192	0.818699	0.180405	0.0340705	0.998734	0.999253	-	5
560.281	358.6	2.75267	2.95988	0.000257476	0.976227	0.613668	0.0340705	0.998734	0.999253	-	5
1514.03	440.6	2.4397	1.49227	0.000289079	0.112015	0.0547031	0.0341578	0.998734	0.999253	-	5
423.329	330.3	2.44991	1.68222	0.000322271	0.143981	0.256905	0.037149	0.998734	0.999253	-	5
996.685	423.8	2.57116	1.65591	0.000325622	0.447154	0.130042	0.037149	0.998734	0.999253	-	5
1355.78	443.2	2.54779	0.791974	0.000365973	0.493642	0.329834	0.0394366	0.998734	0.999253	-	5
1515.47	419.4	2.42817	1.70534	0.000369513	0.150688	0.655261	0.0394366	0.998734	0.999253	-	5
704.506	451.4	2.40266	0.812905	0.000355355	0.118894	0.586669	0.0394366	0.998734	0.999253	-	5
771.965	418.2	2.15768	1.11728	0.000361179	0.00636811	0.00182472	0.0394366	0.998734	0.232678	-	5
1513.02	428.3	2.33667	1.52042	0.000376766	0.0589789	0.107024	0.0395724	0.998734	0.999253	-	5
346.706	221.7	2.3755	0.724738	0.000413429	0.132204	0.331307	0.042396	0.998734	0.999253	-	5
535.801	406.3	2.4286	1.25616	0.000450367	0.218858	0.537669	0.0431895	0.998734	0.999253	-	5
270.623	387.3	2.48757	1.35617	0.000465101	0.38588	0.344814	0.0439653	0.998734	0.999253	-	5
513.169	387.4	2.61056	2.38269	0.000487961	0.941654	0.894838	0.0453967	0.998734	0.999253	-	5
562.344	9.2	2.4412	0.885565	0.000493964	0.288749	0.534625	0.0453967	0.998734	0.999253	-	5
1011.14	423.9	2.30345	1.39485	0.000548163	0.0904498	0.570081	0.0477967	0.998734	0.999253	-	5
522.39	441.8	2.54195	1.49711	0.000536115	0.728741	0.0616657	0.0477967	0.998734	0.999253	-	5
770.965	416.8	2.09753	1.13843	0.000548972	0.00720665	0.0133067	0.0477967	0.998734	0.662032	-	5
527.331	393.6	2.47536	1.26565	0.000598008	0.516262	0.219234	0.0506494	0.998734	0.999253	-	5
781.552	562.1	2.84126	2.71384	0.000619928	0.0849699	0.833066	0.0512758	0.998734	0.999253	-	5
1020.7	435.7	2.26409	1.64995	0.000645011	0.084838	0.161952	0.0525162	0.998734	0.999253	-	5
1044.7	438.8	2.27754	1.69098	0.000650797	0.0989842	0.526667	0.0525162	0.998734	0.999253	-	5
1489.01	423.5	2.40932	1.67482	0.000689419	0.386069	0.26593	0.0549625	0.998734	0.999253	-	5
1470.97	425.8	2.37198	1.88339	0.000739045	0.321133	0.779427	0.0568635	0.998734	0.999253	-	5
574.378	442.5	2.14772	1.31694	0.000724372	0.0283545	0.0702192	0.0568635	0.998734	0.999253	-	5
605.357	16.8	2.45661	0.889627	0.000803504	0.696184	0.811575	0.0611124	0.998734	0.999253	-	5
741.524	525.9	2.56735	2.28604	0.000836156	0.717772	0.482772	0.0621668	0.998734	0.999253	-	5
1498.99	419.9	2.43921	2.09832	0.000862619	0.697454	0.0495723	0.0634217	0.998734	0.97625	-	5
1027.67	412	2.18945	1.72559	0.000943134	0.0970363	0.603365	0.0655414	0.998734	0.999253	-	5
104.049	96.6	2.60607	0.45722	0.000928656	0.489913	0.139019	0.0655414	0.998734	0.999253	-	5
1080.63	391.1	2.25904	1.33402	0.00092742	0.208665	0.306492	0.0655414	0.998734	0.999253	-	5
262.134	52	2.51121	0.80508	0.000942749	0.693155	0.0355095	0.0655414	0.998734	0.897996	-	5
499.565	419.5	2.0343	1.1121	0.00092944	0.0140222	0.00753794	0.0655414	0.998734	0.479601	-	5
602.358	17.2	2.25675	0.851151	0.000950881	0.189343	0.804528	0.0655414	0.998734	0.999253	-	5
394.294	314.9	2.31393	1.48734	0.000962428	0.326394	0.741837	0.0656535	0.998734	0.999253	-	5
1016.68	417.5	2.36535	1.62384	0.00108279	0.558519	0.872967	0.0686633	0.998734	0.999253	-	5
1043.7	437.2	2.25203	1.56275	0.00107824	0.22318	0.891396	0.0686633	0.998734	0.999253	-	5
1266.8	418.7	2.07917	1.218	0.00107888	0.0446438	0.00141877	0.0686633	0.998734	0.201363	-	5
1514.46	419.5	2.03966	1.35262	0.00106462	0.0188979	0.0935012	0.0686633	0.998734	0.999253	-	5
185.077	397.9	2.08047	1.16018	0.00108956	0.0353837	0.0588848	0.0686633	0.998734	0.999253	-	5
519.898	443.8	2.24969	1.43755	0.00102937	0.195507	0.220907	0.0686633	0.998734	0.999253	-	5
632.884	10.9	2.27046	0.878965	0.00107655	0.262919	0.891802	0.0686633	0.998734	0.999253	-	5
1283.94	427	2.09032	1.13524	0.00118654	0.0616733	0.00283289	0.0726975	0.998734	0.284019	-	5
476.374	366.8	2.22004	1.96866	0.00118576	0.195732	0.659149	0.0726975	0.998734	0.999253	-	5
982.663	423.9	2.24046	1.53185	0.00122109	0.26618	0.0440576	0.0734543	0.998734	0.934389	-	5
544.656	291.5	2.42454	0.697014	0.00123251	0.925618	0.671927	0.0734732	0.998734	0.999253	-	5
650.397	9.5	2.33655	0.866402	0.00126245	0.562789	0.510064	0.0745859	0.998734	0.999253	-	5
748.884	341	2.28756	0.786147	0.00129162	0.458533	0.407432	0.0747954	0.998734	0.999253	-	5
1306.94	436.4	2.49864	1.37021	0.00132351	0.591498	0.391177	0.0751449	0.998734	0.999253	-	5
874.57	373.5	2.4174	0.814973	0.00132869	0.955425	0.349102	0.0751449	0.998734	0.999253	-	5
280.99	39.5	2.2458	0.675444	0.00143833	0.353261	0.686262	0.0793118	0.998734	0.999253	-	5
537.807	434.5	2.11932	1.3201	0.00146592	0.110227	0.350329	0.0801654	0.998734	0.999253	-	5
1080.13	391.6	2.12137	1.47228	0.00151775	0.129661	0.891358	0.0814651	0.998734	0.999253	-	5
562.846	8.5	2.25372	0.877599	0.00153894	0.427818	0.122487	0.0814651	0.998734	0.999253	-	5
704.428	435.4	2.33592	0.730319	0.00152791	0.729072	0.67011	0.0814651	0.998734	0.999253	-	5
377.735	11.1	2.15287	0.80807	0.00157209	0.192187	0.856827	0.0825597	0.998734	0.999253	-	5
551.311	407.1	2.28488	1.4975	0.00162113	0.568672	0.336572	0.0844645	0.998734	0.999253	-	5
699.911	17.3	2.23194	0.891891	0.00164198	0.393692	0.468833	0.0845614	0.998734	0.999253	-	5
754.804	342.9	2.25666	0.724375	0.00164854	0.478881	0.568377	0.0845614	0.998734	0.999253	-	5
492.308	356.9	2.14447	1.2834	0.00172155	0.212573	0.056815	0.0862994	0.998734	0.999253	-	5
451.301	356.1	2.37349	1.80354	0.00180388	0.73262	0.000677485	0.088417	0.998734	0.128083	-	5
483.326	496.5	2.22286	1.34464	0.00179155	0.472707	0.0153856	0.088417	0.998734	0.702113	-	5
668.474	450.8	2.08431	0.725949	0.0018482	0.138078	0.864212	0.0892588	0.998734	0.999253	-	5
976.644	420.1	2.31756	1.35419	0.00184202	0.850759	0.80984	0.0892588	0.998734	0.999253	-	5
993.678	422.8	2.19809	1.38471	0.00186152	0.375584	0.222419	0.0892588	0.998734	0.999253	-	5
371.298	315.3	2.329	1.70411	0.00193545	0.962345	0.21466	0.089946	0.998734	0.999253	-	5
591.866	10	2.25581	0.65484	0.00195697	0.617603	0.231346	0.089946	0.998734	0.999253	-	5
603.059	375.3	2.12574	0.861235	0.00194217	0.221132	0.810083	0.089946	0.998734	0.999253	-	5
306.278	388.1	2.43638	1.44305	0.00197258	0.554494	0.819915	0.0900179	0.998734	0.999253	-	5
760.462	9.6	2.27776	0.888169	0.00203172	0.741221	0.342774	0.0914551	0.998734	0.999253	-	5
522.3	434.5	2.1157	1.24861	0.00205703	0.221696	0.359513	0.0919688	0.998734	0.999253	-	5
646.417	384.6	2.27527	1.47006	0.00210278	0.764278	0.299018	0.093383	0.998734	0.999253	-	5
313.273	414.2	2.1564	1.13054	0.00222631	0.523699	0.000164034	0.095659	0.998734	0.0595412	-	5
559.801	389.3	2.06672	1.20136	0.00222151	0.163782	0.500706	0.095659	0.998734	0.999253	-	5
248.997	42.4	2.10523	0.59195	0.00225723	0.251066	0.93507	0.0961108	0.998734	0.999253	-	5
644.913	390.8	2.21278	0.88362	0.002291	0.601267	0.900214	0.0961108	0.998734	0.999253	-	5
386.325	346.2	2.39743	1.62565	0.00230957	0.575283	0.777393	0.096116	0.998734	0.999253	-	5
464.312	460.6	2.06165	1.49191	0.00237175	0.203991	0.0115694	0.0962813	0.998734	0.602793	-	5
553.831	17.7	2.21793	0.897756	0.00235456	0.628605	0.643681	0.0962813	0.998734	0.999253	-	5
646.833	28.8	2.42458	0.728349	0.00239632	0.437507	0.33737	0.0966855	0.998734	0.999253	-	5
650.899	9.7	2.16331	0.894502	0.00246359	0.461671	0.600027	0.0982025	0.998734	0.999253	-	5
1255.91	420.7	2.00504	1.22114	0.00253453	0.118753	0.61889	0.0983622	0.998734	0.999253	-	5
456.772	14.7	2.04761	0.890974	0.00254141	0.187718	0.89837	0.0983622	0.998734	0.999253	-	5
610.87	12	2.13758	0.868834	0.00253352	0.406965	0.932924	0.0983622	0.998734	0.999253	-	5
798.832	344.5	2.32577	0.699053	0.00253631	0.801909	0.821748	0.0983622	0.998734	0.999253	-	5

## Sheet: NVAMD_vs_control
m/z	RT (secs)	VIP	Fold change (NVAMD/Controls)	lm.reg.pvalue_AMDstatus	lm.reg.pvalue_age	lm.reg.pvalue_sex	FDR.adjusted.pvalue_AMDstatus	FDR.adjusted.pvalue_age	FDR.adjusted.pvalue_sex	Name (Chemical ID)	Metabolite Identification Level	References
258.109	53.8	3.04269	5.00675	1.25149e-06	0.615757	0.0617473	0.000118621	0.949922	0.795697	Glycerophosphocholine (HMDB00086)	1	Accardi et al 2016
130.05	51.9	2.707	1.61785	2.95871e-06	0.191815	0.718725	0.00022077	0.859168	0.975968	Pyroglutamic acid (HMDB00267)	1	Go et al 2015a; Uppal et al 2017
400.341	364.3	2.33311	1.68965	0.000184579	0.604779	0.798833	0.00496029	0.949613	0.978668	L-Palmitoylcarnitine (HMDB00222)	1	Burgess et al 2015; Uppal et al 2017; Mitchell et al 2018
414.357	377.7	2.99959	2.75786	5.02599e-07	0.294465	0.718866	6.2727e-05	0.897189	0.975968	Heptadecanoyl carnitine (HMDB06210)	2	Mitchell et al 2018
274.126	373.8	2.78707	1.66609	6.05755e-07	0.1086	0.00025678	6.85284e-05	0.821034	0.106336	Glutaconylcarnitine (HMDB13129)	2	Uppal et al 2017
466.352	332.9	2.90587	1.84506	3.41499e-06	0.588557	0.882164	0.000239527	0.947442	0.988549	LysoSM(d18:1) (HMDB06482)	2	*
572.37	437.2	2.54342	1.33423	4.82657e-06	0.102558	0.0907788	0.000304987	0.816784	0.836154	LysoPC(22:4) (HMDB10401)	2	Uppal et al 2017
326.305	526.9	2.56068	1.50567	8.38534e-06	0.183761	0.260906	0.000466097	0.856874	0.899354	N-Oleoylethanolamine (HMDB02088)	2	Uppal et al 2017
422.327	330.5	2.55705	1.83857	6.20246e-05	0.728748	0.933559	0.00223612	0.964098	0.994069	Linolenyl carnitine [gamma (HMDB06318) or alpha (HMDB06319)]	2	*
424.342	345.9	2.33753	1.91021	6.64783e-05	0.294114	0.871494	0.00235494	0.897157	0.988549	Linoleyl carnitine (HMDB06469)	2	Uppal et al 2017
426.357	366.5	2.2038	2.241	0.000102265	0.205658	0.785373	0.00321653	0.866067	0.978668	11Z-Octadecenylcarnitine (HMDB13338)	2	Uppal et al 2017; Mitchell et al 2018
428.372	392.6	2.5333	1.55876	0.000337407	0.588428	0.411768	0.00760956	0.947442	0.92203	Stearoylcarnitine (HMDB00848)	2	Uppal et al 2017; Mitchell et al 2018
516.306	376.2	2.22761	1.60854	0.000343566	0.590434	0.0588967	0.00769354	0.947442	0.790179	LysoPC(18:4) (HMDB10389)	2	*
413.345	351	2.1844	3.90171	0.000382481	0.54317	0.790779	0.00828001	0.944436	0.978668	25-Hydroxyvitamin D2 (HMDB01438)	2	Uppal et al 2017
372.31	328	2.14818	1.72075	0.00131048	0.998572	0.825355	0.020702	0.999569	0.983819	Tetradecanoylcarnitine (HMDB05066)	2	Uppal et al 2017
457.234	369	3.06783	1.26774	4.32431e-08	0.0831413	0.00205637	1.17823e-05	0.814368	0.278904	Glycerophospholipid (Glycerophosphate)	3	*
474.361	353	2.29126	2.98908	0.000236663	0.599845	0.887446	0.00599262	0.948737	0.9895	Acylcarnitine	3	*
522.354	437.6	2.23906	1.1108	0.000667979	0.906428	0.356673	0.0127805	0.9894	0.917526	Glycerophospholipid (Glycerophosphocholine)	3	*
427.36	366.6	3.38228	2.26618	1.41521e-08	0.259064	0.909236	5.83899e-06	0.880792	0.99045	Multiple matches	4
1540.04	442.2	3.10886	2.95968	4.04678e-08	0.0887164	0.638995	1.17823e-05	0.814368	0.963857	Multiple matches to cardiolipin species	4
387.329	340.2	2.85571	2.55617	8.08701e-07	0.172785	0.705791	8.59429e-05	0.851598	0.974456	1-Phenyl-13-eicosanedione (HMDB32925)	4
425.345	351	2.9282	1.84325	1.2072e-06	0.34841	0.822455	0.00011599	0.918437	0.983819	(22E24R)-Stigmasta-422-diene-36-dione (HMDB38656); Alpha-Tocotrienol (HMDB06327)	4
239.091	82.5	2.86251	0.277756	1.54509e-06	0.288001	0.566299	0.000134752	0.893126	0.947275	Trans-2 3 4-Trimethoxycinnamate (HMDB11721); 1-(245-Trimethoxyphenyl)-12-propanedione (HMDB31771); 345-Trimethoxycinnamic acid (HMDB02511)	4
172.169	340.7	2.96636	5.27599	1.83887e-06	0.55659	0.51031	0.000150644	0.945029	0.942657	N23-Trimethyl-2-(1-methylethyl)butanamide (HMDB36195)	4
359.241	45	2.86935	0.841876	3.00922e-06	0.573026	0.0118239	0.000222175	0.945029	0.59314	Kinetensin 1-3 (HMDB12983)	4
537.306	438.3	2.25438	1.17205	4.34502e-06	0.00861381	0.183904	0.000282185	0.711798	0.87038	Corchorosol A (HMDB41137)	4
429.375	392.9	2.72186	2.1215	6.85276e-06	0.429397	0.131499	0.000400544	0.931052	0.85744	Multiple matches	4
508.339	401.3	2.71343	1.4293	8.77451e-06	0.432954	0.716086	0.000480816	0.931052	0.975927	LysoPE(0:020:1(11Z)) (HMDB11482); LysoPE(20:1(11Z)0:0) (HMDB11512); Gymnodimine (HMDB41430)	4
442.353	330.5	2.96097	1.57466	9.16914e-06	0.912805	0.348876	0.000498545	0.98986	0.91683	3-Hydroxy-9Z-octadecenoylcarnitine (HMDB13340); 3-Hydroxy-11Z-octadecenoylcarnitine (HMDB13339)	4
1536	434	2.17727	2.3936	1.01397e-05	0.0125816	0.472188	0.000538788	0.711798	0.935374	Multiple matches to cardiolipin species	4
1562.02	438.5	2.60155	2.25262	1.16702e-05	0.311234	0.709001	0.000582688	0.903354	0.974456	Multiple matches to cardiolipin species	4
134.096	557.2	2.6468	0.494319	1.46081e-05	0.443644	0.870881	0.000697014	0.933269	0.988549	Tranylcypromine (HMDB14890); 1234-Tetrahydroisoquinoline (HMDB12489)	4
373.313	333.1	2.79579	1.92073	1.52937e-05	0.820546	0.790959	0.000719933	0.979062	0.978668	5-(1013-Nonadecadienyl)-13-benzenediol (HMDB39867); 1-Phenyl-13-nonadecanedione (HMDB35584)	4
494.138	423.7	2.0223	1.2161	2.03582e-05	0.00760906	0.335244	0.000927222	0.711798	0.912115	Malvidin 3-galactoside (HMDB38010); Malvidin 3-glucoside (HMDB30777)	4
594.249	376.8	2.3863	1.70783	2.13534e-05	0.148217	0.0172058	0.000965844	0.82902	0.680234	4-Hydroxy-17beta-estradiol-2-S-glutathione (HMDB60139)	4
290.142	441.7	2.18797	1.30688	3.12886e-05	0.0537582	0.717072	0.00133005	0.78072	0.975953	Chloropyramine (HMDB15690);	4
537.374	548.5	2.51205	1.5387	5.07791e-05	0.538681	0.458387	0.00195695	0.944436	0.935007	Cyclopassifloic acid A (HMDB35943); Cyclotricuspidogenin C (HMDB33635); Cyclopassifloic acid C (HMDB35945)	4
493.145	422.9	2.26132	1.22236	6.21676e-05	0.175651	0.214449	0.00223612	0.853159	0.884342	Americanin B (HMDB37338)	4
225.034	47	2.74082	0.235137	6.80956e-05	0.70237	0.422588	0.00240011	0.960551	0.925382	Cysteinyl-Cysteine (HMDB28772)	4
263.236	502.8	2.64493	0.4116	7.22935e-05	0.969451	0.111208	0.00251088	0.995298	0.849398	2-(58-Tetradecadienyl)cyclobutanone (HMDB37519); 61014-Trimethyl-5913-pentadecatrien-2-one (HMDB34495)	4
530.32	426.7	2.05175	1.18904	7.60557e-05	0.0550169	0.0138778	0.00258958	0.78072	0.62347	LysoPE(22:4(7Z10Z13Z16Z)0:0) (HMDB11523); LysoPE(0:022:4(7Z10Z13Z16Z)) (HMDB11493)	4
401.344	361.8	2.33953	1.82015	8.98931e-05	0.384412	0.546055	0.00291903	0.924104	0.947275	Multiple matches	4
264.852	50.1	2.19942	0.734801	9.77891e-05	0.190699	0.917701	0.00310359	0.859168	0.99045	Pentachlorophenol (HMDB41974)	4
415.361	373.2	2.60938	2.62654	0.000115501	0.842938	0.459718	0.00352227	0.981805	0.935169	Multiple matches	4
455.392	396	2.54741	2.3556	0.000139826	0.931861	0.461484	0.00401941	0.991672	0.935374	(25S)-26-Hydroxy-24-methylenecycloartan-3-one (HMDB34555)	4
137.132	569.3	2.52437	0.532562	0.00018677	0.855222	0.293038	0.00496629	0.984018	0.908031	Multiple matches	4
131.053	53.2	2.07832	1.62748	0.000197633	0.177147	0.21203	0.00517239	0.853211	0.882729	S-2-Propenyl propanethioate (HMDB37493); 2-(Methylthio)methyl-2-butenal (HMDB31370); 2-Ethyldihydro-3(2H)-thiophenone (HMDB40238)	4
548.242	373.5	2.38885	1.64516	0.0002134	0.790661	0.154996	0.0055232	0.977734	0.85744	Darunavir (HMDB15393)	4
395.298	315.3	2.13664	1.56583	0.000219096	0.272517	0.604498	0.00562908	0.89096	0.954916	78-Dehydro-beta-micropteroxanthin (HMDB38506)	4
515.311	417.7	2.16352	1.59671	0.000250561	0.364023	0.612408	0.00616644	0.918437	0.956653	LysoPC(18:4(6Z9Z12Z15Z)) (HMDB10389); Flavidulol C (HMDB39150)	4
396.31	323.9	2.42727	1.96346	0.000286605	0.954259	0.683939	0.00683759	0.99339	0.971031	9,12-Hexadecadienoylcarnitine (HMDB13334)	4
148.042	62.5	2.45475	0.661098	0.000327216	0.838648	0.314441	0.00752675	0.981805	0.908031	Thiomorpholine 3-carboxylate (HMDB59611)	4
179.091	16.5	2.23308	1.18656	0.000397019	0.657815	0.505578	0.00851588	0.95339	0.941115	18-Octanedithiol (HMDB40348); 2-O-Methyl-L-fucose (HMDB33789); Dibutyl disulfide (HMDB29569)	4
497.529	377.2	2.32925	2.11864	0.000444971	0.959898	0.208981	0.00937246	0.99339	0.882729	erythro-810-Tritriacontanediol (HMDB31276); erythro-68-Tritriacontanediol (HMDB41072)	4
444.367	360.5	2.26942	1.49425	0.00120284	0.694967	0.433407	0.0195748	0.960229	0.928572	12-Hydroxy-12-octadecanoylcarnitine (HMDB13154)	4
428.036	83.9	2.02425	0.414597	0.00137528	0.69519	0.664911	0.021436	0.960229	0.969235	ADP (HMDB01341); dGDP (HMDB00960); Adenosine 35-diphosphate (HMDB00061)	4
275.127	374.9	2.16301	1.41868	0.00190004	0.78064	0.268164	0.0267608	0.976233	0.899354	3-(11-Dimethyl-2-propenyl)-78-dimethoxy-2H-1-benzopyran-2-one (HMDB33921); Batatasin II (HMDB40929); Rutacultin (HMDB34132); Gossyvertin (HMDB39660)	4
360.274	252.5	2.28758	1.58357	0.00245942	0.310321	0.0303062	0.0317657	0.903354	0.728074	2-Hydroxylauroylcarnitine (HMDB13164)	4
771.491	469	2.02155	0.800192	0.00335774	0.818196	0.330379	0.0393175	0.979062	0.908381	Ginsenoside F5 (HMDB31839); Ginsenoside F3 (HMDB39556); Pseudoginsenoside RT3 (HMDB40491); Notoginsenoside R2 (HMDB35362)	4
417.241	375.7	2.16064	1.96723	0.0047056	0.539652	0.488551	0.048752	0.944436	0.938484	CPA(18:2(9Z12Z)0:0) (HMDB07007); Ramipril (HMDB14324)	4
629.314	441.2	2.07047	1.38807	0.00612406	0.433574	0.959208	0.0566642	0.931052	0.994372	Gambogic acid (HMDB34095)	4
266.639	372.8	3.54093	1.5569	1.20811e-10	0.0261778	0.0439827	8.47371e-07	0.723506	0.762295	-	5
1001.69	461.5	3.37109	3.28011	1.09124e-09	0.0351402	0.714634	8.54674e-07	0.756054	0.975927	-	5
1020.13	423.6	3.41028	1.31746	3.50361e-10	0.0186869	0.180775	8.54674e-07	0.711798	0.870356	-	5
1266.8	418.7	3.21327	1.43605	9.13295e-10	0.00678459	0.528475	8.54674e-07	0.711798	0.94466	-	5
1490.01	423.9	3.39483	2.07233	7.55914e-10	0.0315619	0.270867	8.54674e-07	0.735115	0.901195	-	5
500.349	424.6	3.10495	1.22439	1.02606e-09	0.0024666	0.309274	8.54674e-07	0.632111	0.908031	-	5
504.341	436.8	3.34142	1.28363	1.09667e-09	0.0272379	0.296835	8.54674e-07	0.723506	0.908031	-	5
537.807	434.5	2.85694	1.23632	4.77133e-10	4.94951e-05	0.950342	8.54674e-07	0.11572	0.994372	-	5
771.965	418.2	3.16923	1.19227	9.71871e-10	0.00466223	0.194863	8.54674e-07	0.711798	0.876149	-	5
512.813	49.8	3.52194	0.277038	1.4391e-09	0.139428	0.415563	1.00939e-06	0.821034	0.92203	-	5
500.577	419	3.32142	1.31371	1.92557e-09	0.0374399	0.25938	1.22782e-06	0.765607	0.899354	-	5
525.838	439.9	3.48861	1.35017	3.24653e-09	0.191751	0.490747	1.8976e-06	0.859168	0.938484	-	5
1487.5	423.9	3.24995	2.41807	5.12427e-09	0.0481015	0.921906	2.76474e-06	0.78072	0.990512	-	5
1735.68	425.8	3.42767	2.33171	7.49112e-09	0.224204	0.33252	3.75305e-06	0.874613	0.910321	-	5
1513.02	428.3	3.19816	1.80198	8.68948e-09	0.048775	0.363087	4.0632e-06	0.78072	0.917526	-	5
1040.17	438.1	2.76607	1.61414	1.38599e-08	0.00128443	0.859138	5.83899e-06	0.52994	0.988549	-	5
275.644	373.9	3.22399	1.47153	1.78911e-08	0.130702	0.00156248	6.97156e-06	0.821034	0.263961	-	5
988.644	377.5	3.26811	4.26762	2.22991e-08	0.177258	0.0527804	8.23188e-06	0.853211	0.790179	-	5
185.077	397.9	3	1.28121	2.82489e-08	0.0270838	0.396163	9.90689e-06	0.723506	0.917526	-	5
1734.67	418.9	3.00681	2.46781	3.00608e-08	0.0305208	0.292211	1.00403e-05	0.732413	0.908031	-	5
334.943	49.1	3.43254	0.360471	3.28597e-08	0.540026	0.10816	1.04763e-05	0.944436	0.849398	-	5
1514.03	440.6	3.05777	1.88284	4.36756e-08	0.0643392	0.3668	1.17823e-05	0.791711	0.917526	-	5
274.625	372.6	3.22447	1.46933	4.35421e-08	0.228063	0.00766196	1.17823e-05	0.87519	0.527333	-	5
276.623	374.1	2.97303	1.70134	5.05794e-08	0.0459586	0.00159883	1.31394e-05	0.78072	0.263961	-	5
1268.3	419.9	2.93735	1.39138	5.30344e-08	0.0295049	0.132098	1.32851e-05	0.728563	0.85744	-	5
219.026	46.7	3.29347	0.301068	6.21232e-08	0.376564	0.430206	1.50252e-05	0.921569	0.92763	-	5
173.173	343.5	3.27305	9.77256	6.68151e-08	0.399604	0.142921	1.56214e-05	0.92412	0.85744	-	5
518.907	447.2	3.13745	1.35942	8.17193e-08	0.185096	0.189854	1.84896e-05	0.856874	0.873029	-	5
1555.87	442.5	2.60074	0.714313	8.81825e-08	0.00209645	0.891083	1.87428e-05	0.632111	0.989945	-	5
491.149	377.1	3.21471	1.80652	8.62322e-08	0.339819	0.00417433	1.87428e-05	0.915385	0.413959	-	5
1983.33	419.3	2.94593	2.55451	9.45851e-08	0.0533352	0.406591	1.95123e-05	0.78072	0.92203	-	5
170.246	419.7	2.76178	1.64946	1.19452e-07	0.0140757	0.401811	2.39382e-05	0.711798	0.92104	-	5
525.797	419.9	2.55359	1.13338	1.33011e-07	0.00216025	0.0248255	2.5915e-05	0.632111	0.714243	-	5
170.317	419.7	2.89598	1.93157	1.5165e-07	0.0555142	0.28535	2.8748e-05	0.78072	0.908031	-	5
548.854	445.7	3.52572	0.676954	1.64842e-07	0.690179	0.225726	3.04263e-05	0.960229	0.888325	-	5
515.815	414.6	3.09406	1.35195	1.79785e-07	0.244337	0.637204	3.23336e-05	0.87653	0.963014	-	5
1539.03	442.5	3.03323	2.4692	2.04074e-07	0.18565	0.222502	3.57844e-05	0.856874	0.887805	-	5
1554.87	448.2	3.15809	0.579576	2.48655e-07	0.422809	0.753639	4.15254e-05	0.931052	0.978668	-	5
1642.92	438.7	2.73769	0.549036	2.42935e-07	0.0262377	0.508457	4.15254e-05	0.723506	0.942397	-	5
1514.46	419.5	2.47789	1.54722	2.8078e-07	0.00236559	0.170297	4.57998e-05	0.632111	0.85744	-	5
1046.71	437.2	2.74029	3.10975	2.9922e-07	0.0314564	0.916895	4.76983e-05	0.735115	0.99045	-	5
450.357	360.8	3.07403	3.85067	3.44218e-07	0.357884	0.357362	5.36521e-05	0.918437	0.917526	-	5
772.468	417.4	2.76098	1.20619	3.66632e-07	0.0454588	0.059817	5.59035e-05	0.78072	0.790179	-	5
1020.7	435.7	2.6135	1.98534	3.78489e-07	0.0134848	0.857855	5.64834e-05	0.711798	0.988549	-	5
1033.7	459.9	2.82675	2.95251	3.99755e-07	0.0785858	0.345915	5.73129e-05	0.806228	0.91683	-	5
276.651	418.7	2.70502	1.26271	4.00389e-07	0.0317923	0.0423053	5.73129e-05	0.735115	0.755703	-	5
399.329	342.2	3.09297	2.23439	4.24873e-07	0.431385	0.0494047	5.84325e-05	0.931052	0.773541	-	5
548.043	393.5	2.34644	1.40102	4.23311e-07	0.00101393	0.888067	5.84325e-05	0.474112	0.9895	-	5
1489.01	423.5	2.78968	1.9856	4.59822e-07	0.0681065	0.210888	6.20229e-05	0.799382	0.882729	-	5
1053.18	442	2.82091	1.4879	5.12282e-07	0.0945098	0.758726	6.2727e-05	0.814368	0.978668	-	5
1266.29	424.1	2.75034	1.41752	5.18701e-07	0.0568767	0.740163	6.2727e-05	0.78072	0.978668	-	5
1488.01	426	2.78823	1.91865	5.09562e-07	0.0736243	0.343522	6.2727e-05	0.799382	0.915798	-	5
1509.84	446.7	2.63868	0.724375	4.84672e-07	0.0220048	0.890412	6.2727e-05	0.712121	0.989945	-	5
452.373	378.5	3.14818	2.73815	4.96088e-07	0.615334	0.390264	6.2727e-05	0.949922	0.917526	-	5
1023.68	511.5	3.41843	0.735069	5.32813e-07	0.618678	0.902253	6.33416e-05	0.949922	0.99045	-	5
1031.7	472.5	2.77573	2.98587	5.60103e-07	0.0736211	0.185637	6.54761e-05	0.799382	0.870873	-	5
289.64	433.8	2.59967	1.21777	6.02678e-07	0.021263	0.0068233	6.85284e-05	0.711798	0.520179	-	5
1735.18	423.5	2.83919	3.06377	6.73763e-07	0.134193	0.654578	7.50123e-05	0.821034	0.968202	-	5
1487.01	423.4	2.78692	1.85513	7.08862e-07	0.0977139	0.340847	7.76097e-05	0.814368	0.915713	-	5
499.565	419.5	2.76494	1.19967	7.19223e-07	0.086924	0.0733538	7.76097e-05	0.814368	0.819035	-	5
470.294	572.7	2.84025	1.52417	8.89858e-07	0.197266	0.116502	9.31562e-05	0.859168	0.85484	-	5
476.374	366.8	2.93802	3.29354	1.00097e-06	0.361706	0.16311	0.000103247	0.918437	0.85744	-	5
1005.69	463	2.59772	2.23142	1.01881e-06	0.0328042	0.287789	0.000103564	0.737463	0.908031	-	5
519.898	443.8	2.80958	1.61139	1.08215e-06	0.166677	0.837944	0.000108432	0.839804	0.985954	-	5
451.362	356.8	2.97533	3.62299	1.11836e-06	0.435173	0.563645	0.000108947	0.931052	0.947275	-	5
470.24	43.4	2.42679	0.79832	1.10589e-06	0.00805731	0.748686	0.000108947	0.711798	0.978668	-	5
1049.65	386.3	2.26794	1.74584	1.45462e-06	0.0023539	0.730473	0.000131681	0.632111	0.977588	-	5
527.331	393.6	2.56788	1.23526	1.44274e-06	0.0369553	0.370014	0.000131681	0.765607	0.917526	-	5
549.313	437.6	2.55399	1.47725	1.46437e-06	0.0339917	0.109663	0.000131681	0.751481	0.849398	-	5
987.64	372.9	2.81374	6.58684	1.41689e-06	0.215837	0.0221052	0.000131681	0.870666	0.714243	-	5
1515.47	419.4	2.52064	1.55721	1.53425e-06	0.0275222	0.95562	0.000134752	0.723506	0.994372	-	5
290.638	439	2.50855	1.22564	1.55616e-06	0.0246618	0.5473	0.000134752	0.723506	0.947275	-	5
1736.17	423.8	2.87677	3.36487	1.66062e-06	0.32595	0.383866	0.000140333	0.911593	0.917526	-	5
259.004	48.3	2.45236	0.653895	1.64646e-06	0.0164952	0.0607737	0.000140333	0.711798	0.790179	-	5
574.378	442.5	2.28348	1.34002	1.76535e-06	0.00358515	0.0666982	0.000147407	0.692239	0.8052	-	5
367.284	371.3	2.62446	3.44309	1.84707e-06	0.0729115	0.395226	0.000150644	0.799382	0.917526	-	5
454.389	399.6	3.19559	1.96519	1.9463e-06	0.797919	0.750346	0.000156912	0.977734	0.978668	-	5
423.329	330.3	2.98433	2.1616	2.07564e-06	0.614101	0.471209	0.000165438	0.949922	0.935374	-	5
1019.63	419.2	2.55879	1.51657	2.24353e-06	0.0577925	0.591861	0.000174846	0.78072	0.952865	-	5
1267.3	424.1	2.7046	1.40363	2.37722e-06	0.157349	0.2886	0.000183229	0.832942	0.908031	-	5
781.552	562.1	2.65316	3.28085	2.69303e-06	0.125998	0.644009	0.000205314	0.821034	0.964929	-	5
402.349	365	2.81107	2.82099	2.90738e-06	0.336853	0.394215	0.000219273	0.915385	0.917526	-	5
1016.68	417.5	2.80368	1.4853	3.13491e-06	0.3438	0.793181	0.000226683	0.918437	0.978668	-	5
301.63	389.4	2.28774	1.6101	3.11305e-06	0.00770454	0.191831	0.000226683	0.711798	0.874839	-	5
559.298	389.8	2.40316	1.22487	3.17455e-06	0.0235571	0.773738	0.000227207	0.715279	0.978668	-	5
281.632	395.4	2.30086	2.16341	3.35815e-06	0.00957636	0.277487	0.00023792	0.711798	0.908031	-	5
559.801	389.3	2.3503	1.23891	3.65073e-06	0.0168222	0.693305	0.000253527	0.711798	0.97295	-	5
440.337	315.7	2.91862	2.11893	3.93304e-06	0.659733	0.807956	0.000270454	0.95339	0.980512	-	5
1045.14	436.1	2.27815	1.34322	4.12301e-06	0.0101196	0.547283	0.000270635	0.711798	0.947275	-	5
1112.67	392.4	2.18809	1.95264	4.04859e-06	0.00422624	0.769868	0.000270635	0.706198	0.978668	-	5
517.309	371.1	2.80077	1.69445	4.08698e-06	0.420652	0.0177576	0.000270635	0.931052	0.685389	-	5
957.034	479.1	2.41821	0.714516	4.1286e-06	0.0338685	0.25779	0.000270635	0.751481	0.899354	-	5
995.681	418.6	2.49056	1.80791	4.12358e-06	0.0602538	0.778144	0.000270635	0.783919	0.978668	-	5
814.513	462.2	2.77817	0.780183	4.56497e-06	0.388189	0.138936	0.00029375	0.924104	0.85744	-	5
258.11	415.7	2.21089	1.16004	4.66569e-06	0.00654044	0.957554	0.000297502	0.711798	0.994372	-	5
522.3	434.5	2.21329	1.31257	5.19925e-06	0.00743307	0.559889	0.000325603	0.711798	0.947275	-	5
1736.68	418.8	2.5245	2.64702	5.25308e-06	0.0959743	0.34939	0.000326063	0.814368	0.91715	-	5
1032.71	463.7	2.42203	2.75473	5.38511e-06	0.0464513	0.276485	0.000326907	0.78072	0.908031	-	5
292.148	388.8	2.36152	1.44582	5.36765e-06	0.0291117	0.813653	0.000326907	0.726772	0.98297	-	5
770.965	416.8	2.52778	1.28507	5.40651e-06	0.103147	0.95728	0.000326907	0.817486	0.994372	-	5
532.278	378.5	2.34907	1.83832	5.53876e-06	0.0266977	0.391031	0.000332042	0.723506	0.917526	-	5
1000.8	423.4	2.41581	1.63335	5.95172e-06	0.0504812	0.93492	0.000353774	0.78072	0.994069	-	5
1685.94	435.9	2.42936	0.612055	6.13637e-06	0.0563788	0.220977	0.000361685	0.78072	0.887623	-	5
127.275	436	2.55425	2.09129	7.65863e-06	0.164728	0.138482	0.000436729	0.839678	0.85744	-	5
1594.94	441.5	2.52121	0.630131	7.57646e-06	0.141595	0.458775	0.000436729	0.821034	0.935007	-	5
982.663	423.9	2.48571	1.81189	7.64908e-06	0.106179	0.802555	0.000436729	0.821034	0.978911	-	5
175.09	361.1	2.64209	0.451958	7.89455e-06	0.28981	0.702479	0.000446551	0.894293	0.97392	-	5
526.328	393.1	2.34483	1.33079	8.42306e-06	0.0414614	0.558778	0.000466097	0.775494	0.947275	-	5
616.453	456.2	2.76832	0.47064	8.43944e-06	0.53796	0.43638	0.000466097	0.944436	0.930033	-	5
1308.96	447.2	2.38139	1.33704	9.27817e-06	0.0609328	0.641597	0.000500593	0.783919	0.964929	-	5
1058.16	441.8	2.25106	1.95861	9.76092e-06	0.023148	0.0609079	0.000522619	0.712121	0.790179	-	5
313.273	414.2	2.37756	1.15616	1.08196e-05	0.0704178	0.0526958	0.000566332	0.799382	0.790179	-	5
563.813	392.6	2.53845	1.67564	1.08083e-05	0.221463	0.229946	0.000566332	0.872302	0.888712	-	5
1042.19	439.1	2.49959	1.58261	1.1032e-05	0.159653	0.417636	0.000569067	0.837418	0.923171	-	5
1510.84	447.1	2.54161	0.74659	1.10341e-05	0.205712	0.303549	0.000569067	0.866067	0.908031	-	5
552.852	445.5	2.40961	0.643547	1.13676e-05	0.0981819	0.48053	0.00057777	0.814368	0.937917	-	5
386.325	346.2	2.64684	1.7694	1.16578e-05	0.383143	0.945636	0.000582688	0.924104	0.994372	-	5
744.901	430.2	2.35017	0.614478	1.17136e-05	0.0616628	0.632835	0.000582688	0.783919	0.961078	-	5
1089.68	394	2.02021	1.7343	1.21269e-05	0.00377283	0.951301	0.000599	0.696385	0.994372	-	5
394.9	47.7	2.71154	0.241186	1.22704e-05	0.526543	0.249654	0.000601849	0.94358	0.895726	-	5
1561.02	429.7	2.79743	4.31695	1.23572e-05	0.791397	0.224988	0.000601897	0.977734	0.888325	-	5
395.002	45.2	2.24242	0.620898	1.24607e-05	0.0341777	0.145299	0.000602755	0.751481	0.85744	-	5
479.331	418	2.10294	1.17054	1.33948e-05	0.00921959	0.540585	0.000643499	0.711798	0.947023	-	5
1019.13	423.6	2.42476	1.33462	1.50662e-05	0.134777	0.9865	0.000714014	0.821034	0.998838	-	5
200.859	48.8	2.6914	0.740792	1.59064e-05	0.580055	0.673594	0.000742348	0.945029	0.97058	-	5
495.327	376.8	2.44692	1.29899	1.59815e-05	0.163066	0.050456	0.000742348	0.838492	0.773541	-	5
878.603	443.1	2.55575	0.86812	1.6417e-05	0.308916	0.962087	0.000757556	0.903354	0.994372	-	5
566.321	388.2	2.04691	1.32779	1.67285e-05	0.00805568	0.572313	0.000766889	0.711798	0.950174	-	5
374.732	48.9	2.4504	0.633832	2.14816e-05	0.213454	0.885835	0.000965844	0.869684	0.9895	-	5
476.312	378.1	2.11043	1.58771	2.33712e-05	0.020126	0.352962	0.00104411	0.711798	0.917526	-	5
496.372	418.7	2.07759	1.29577	2.41867e-05	0.0158208	0.307992	0.0010737	0.711798	0.908031	-	5
350.177	378.8	2.25072	1.48044	2.47807e-05	0.0693472	0.0090539	0.00109316	0.799382	0.536539	-	5
371.298	315.3	2.57634	1.65344	2.65446e-05	0.484687	0.699724	0.00116365	0.935034	0.973225	-	5
254.823	48.4	2.4187	0.69264	2.77335e-05	0.218878	0.722957	0.00120821	0.872302	0.975968	-	5
1021.7	435	2.29934	2.33319	3.00366e-05	0.114897	0.958356	0.00130047	0.821034	0.994372	-	5
1003.16	424.4	2.34056	1.25114	3.08014e-05	0.151624	0.869349	0.00131732	0.829808	0.988549	-	5
561.876	44	2.27074	0.623329	3.06667e-05	0.119062	0.0419076	0.00131732	0.821034	0.753693	-	5
843.818	42.9	2.09262	0.47863	3.27372e-05	0.0289551	0.508337	0.00138325	0.726772	0.942397	-	5
1001.81	424	2.33146	2.08113	3.45302e-05	0.160173	0.977557	0.00145027	0.837418	0.996486	-	5
549.058	389	2.04687	1.80342	3.54476e-05	0.0233236	0.234774	0.00147994	0.712121	0.892022	-	5
1283.94	427	2.06754	1.12329	3.66462e-05	0.00604121	0.261653	0.00152092	0.711798	0.899354	-	5
1093.72	438.2	2.44366	1.95639	3.71654e-05	0.315	0.200301	0.0015334	0.903644	0.881434	-	5
840.844	45.3	2.31768	0.537985	3.80154e-05	0.199358	0.0272544	0.0015593	0.859763	0.716319	-	5
389.136	48	2.94125	0.256673	4.07251e-05	0.367217	0.0877102	0.00165113	0.918925	0.836154	-	5
540.67	393.1	2.09113	1.43086	4.28598e-05	0.042852	0.177274	0.00172769	0.778488	0.869302	-	5
536.911	43.1	2.24848	0.666578	4.45126e-05	0.129474	0.348618	0.00177762	0.821034	0.91683	-	5
259.027	46.1	2.27445	0.723478	4.91764e-05	0.155237	0.815254	0.00193777	0.831854	0.982973	-	5
1498.99	419.9	2.15145	2.00511	5.02008e-05	0.069824	0.800284	0.00195616	0.799382	0.978673	-	5
996.572	457.1	2.45656	0.781608	5.04884e-05	0.434481	0.678807	0.00195649	0.931052	0.97058	-	5
1053.68	452.2	2.24628	1.71174	5.27103e-05	0.137865	0.0992604	0.00200929	0.821034	0.847596	-	5
276.878	48.4	2.3845	0.695346	5.2502e-05	0.305466	0.733805	0.00200929	0.89947	0.978668	-	5
477.316	373.6	2.33739	1.85913	5.30188e-05	0.243542	0.0288848	0.00201013	0.87653	0.728074	-	5
1018.63	421.2	2.00878	1.2311	5.47144e-05	0.0253132	0.434569	0.00204131	0.723506	0.929399	-	5
1334.73	456.2	2.58166	0.803827	5.45509e-05	0.734977	0.396984	0.00204131	0.965742	0.917526	-	5
1032.14	432.2	2.12548	1.25735	5.71635e-05	0.0694165	0.715971	0.00211023	0.799382	0.975927	-	5
1045.71	448.2	2.27513	2.18257	5.8244e-05	0.180599	0.579213	0.00213887	0.853211	0.950983	-	5
397.314	328.7	2.33761	1.9922	5.90768e-05	0.263559	0.0593017	0.00215815	0.886194	0.790179	-	5
327.308	522.6	2.42434	2.57823	6.30697e-05	0.430787	0.043048	0.00225699	0.931052	0.760551	-	5
492.308	356.9	2.51181	1.65736	6.55206e-05	0.631095	0.681005	0.0023328	0.949922	0.97058	-	5
372.737	50.8	2.46674	0.577048	7.26703e-05	0.576394	0.681925	0.00251088	0.945029	0.97058	-	5
412.341	356.9	2.45925	5.80444	7.25568e-05	0.559221	0.661859	0.00251088	0.945029	0.968612	-	5
1267.8	418.7	2.36017	1.37036	7.42521e-05	0.352674	0.678265	0.00254051	0.918437	0.97058	-	5
139.963	354.4	2.6067	0.847355	7.92138e-05	0.948092	0.0507532	0.00268409	0.99339	0.774693	-	5
508.622	51.7	2.46411	0.575188	8.34943e-05	0.60312	0.425554	0.00281552	0.948737	0.926621	-	5
1081.69	350.8	2.39374	0.612173	8.5012e-05	0.463573	0.882054	0.0028394	0.933714	0.988549	-	5
1290.71	460.9	2.37086	0.784158	8.69009e-05	0.414541	0.304472	0.00285665	0.930726	0.908031	-	5
1027.67	412	2.08322	1.8232	8.79545e-05	0.0790315	0.563057	0.00286936	0.806228	0.947275	-	5
660.738	368.7	2.48039	0.735163	9.1321e-05	0.68213	0.825513	0.00295173	0.958802	0.983819	-	5
394.294	314.9	2.4135	1.54712	9.20791e-05	0.547976	0.450327	0.00296258	0.944436	0.934411	-	5
465.317	385.6	2.31968	1.48602	9.42413e-05	0.354228	0.0239789	0.0030183	0.918437	0.714243	-	5
268.263	538.6	2.61871	0.297958	9.50956e-05	0.973996	0.194362	0.00303182	0.995839	0.876149	-	5
766.416	416.2	2.26861	0.722693	9.88991e-05	0.275726	0.402082	0.00312468	0.891425	0.92104	-	5
327.014	44.2	2.04888	0.668744	0.000105177	0.081444	0.511786	0.00329334	0.806228	0.942932	-	5
503.265	40.7	2.29066	0.723898	0.000107903	0.336494	0.879252	0.00336371	0.915385	0.988549	-	5
1050.68	427.4	2.16759	0.593829	0.000111999	0.177907	0.926642	0.00347594	0.853211	0.992133	-	5
316.776	50.9	2.25771	0.485498	0.000112944	0.290892	0.412456	0.00348982	0.895268	0.92203	-	5
644.261	451.8	2.12142	1.17645	0.000113831	0.140208	0.683718	0.00349718	0.821034	0.971031	-	5
1467.81	447.1	2.03343	0.821737	0.00011882	0.0781893	0.591981	0.00357683	0.806228	0.952865	-	5
1423.79	449.8	2.25354	0.773915	0.000124991	0.344434	0.176911	0.00374653	0.918437	0.869302	-	5
552.315	390.3	2.25668	1.49729	0.000130621	0.326173	0.451398	0.00384948	0.911828	0.934411	-	5
499.63	420.5	2.2297	1.33334	0.000133427	0.294424	0.967275	0.00389942	0.897189	0.99552	-	5
511.279	479.2	2.18986	1.41639	0.000133322	0.232643	0.197551	0.00389942	0.87519	0.878185	-	5
492.218	373.7	2.47584	1.56758	0.000138533	0.86704	0.00794695	0.00400407	0.985601	0.527333	-	5
527.158	44.5	2.08838	0.392917	0.000138721	0.134171	0.765595	0.00400407	0.821034	0.978668	-	5
535.801	406.3	2.32548	1.34468	0.000137967	0.473472	0.737831	0.00400407	0.934303	0.978668	-	5
1044.7	438.8	2.18103	2.46228	0.000141525	0.233617	0.209061	0.00405167	0.87519	0.882729	-	5
849.511	437.6	2.02617	0.691519	0.000145495	0.0928523	0.486556	0.00414839	0.814368	0.938484	-	5
1066.18	444.9	2.23457	1.81856	0.000147381	0.325782	0.844305	0.00418515	0.911593	0.987618	-	5
274.881	48.7	2.08065	0.673498	0.000154092	0.140031	0.241661	0.0043232	0.821034	0.89318	-	5
962.623	436.5	2.60079	0.890156	0.00015402	0.757094	0.749257	0.0043232	0.971052	0.978668	-	5
672.91	8.7	2.05006	0.925954	0.000162026	0.140909	0.145985	0.00449191	0.821034	0.85744	-	5
976.817	44.2	2.54235	0.416272	0.000161919	0.823285	0.059012	0.00449191	0.979062	0.790179	-	5
203.053	48.5	2.25504	0.414197	0.000168349	0.441684	0.127779	0.00463059	0.931936	0.85744	-	5
628.194	581.2	2.19667	1.5398	0.000169285	0.163413	0.504515	0.00463816	0.838492	0.940634	-	5
1180.64	508.3	2.26049	4.28929	0.00018438	0.454425	0.51958	0.00496029	0.933714	0.942932	-	5
464.312	390.1	2.23621	1.27829	0.000184053	0.422316	0.000817321	0.00496029	0.931052	0.184606	-	5
428.231	41.2	2.25365	0.595792	0.000186758	0.457049	0.284201	0.00496629	0.933714	0.908031	-	5
1021.13	424.1	2.14819	1.3403	0.000189967	0.276199	0.316312	0.00502686	0.891425	0.908031	-	5
256.82	50.1	2.08435	0.717864	0.00019064	0.179289	0.685622	0.00502686	0.853211	0.97131	-	5
1250.83	419.7	2.12481	1.26064	0.000192197	0.229288	0.835099	0.00504896	0.87519	0.985954	-	5
1033.14	428.3	2.18141	1.3008	0.000199423	0.32965	0.624452	0.00519983	0.913804	0.960152	-	5
440.374	382.6	2.15546	1.78562	0.000209897	0.288252	0.162925	0.00545265	0.893126	0.85744	-	5
1746.66	419.4	2.51572	2.44456	0.000228235	0.818928	0.814026	0.00584247	0.979062	0.98297	-	5
1984.35	418.4	2.07257	2.12766	0.000230084	0.198638	0.307292	0.00586839	0.859763	0.908031	-	5
328.048	41.9	2.20591	0.718497	0.000242182	0.482085	0.0483177	0.00604506	0.93459	0.768667	-	5
346.286	300.6	2.30579	1.70872	0.000246162	0.642893	0.785824	0.00612263	0.952324	0.978668	-	5
1015.67	415.6	2.3964	1.41982	0.000249922	0.892901	0.850106	0.00616644	0.986625	0.988549	-	5
544.894	44.2	2.23558	0.801715	0.000250409	0.491357	0.870945	0.00616644	0.937026	0.988549	-	5
1196.2	400.8	2.35682	0.474368	0.000253541	0.821409	0.29738	0.00621795	0.979062	0.908031	-	5
901.809	43.8	2.21632	0.615198	0.000256474	0.515245	0.0767478	0.00626797	0.943042	0.819035	-	5
788.429	43.5	2.28462	0.704876	0.0002751	0.654676	0.566575	0.00663075	0.95339	0.947309	-	5
1019.7	439.6	2.03127	1.56879	0.000284684	0.203814	0.586277	0.00681492	0.863591	0.952106	-	5
1378.76	454.4	2.05328	0.833381	0.000301332	0.230461	0.360607	0.00709242	0.87519	0.917526	-	5
628.884	8.7	2.49305	0.890718	0.000315347	0.734674	0.738877	0.00737281	0.965705	0.978668	-	5
176.013	293.3	2.2422	0.836886	0.000327184	0.630751	0.404316	0.00752675	0.949922	0.92203	-	5
411.307	569	2.09847	1.28614	0.000328781	0.318419	0.603337	0.00752675	0.905477	0.954916	-	5
535.297	419	2.222	1.30271	0.000326305	0.564393	0.879924	0.00752675	0.945029	0.988549	-	5
869.823	43.7	2.4356	0.425295	0.000327964	0.887046	0.662377	0.00752675	0.986063	0.968706	-	5
408.919	43.4	2.02509	0.846121	0.000331978	0.22996	0.504257	0.00753557	0.87519	0.940634	-	5
930.069	467.1	2.08748	1.29719	0.000337405	0.317648	0.747571	0.00760956	0.905477	0.978668	-	5
1043.7	437.2	2.12702	2.00022	0.000344421	0.378119	0.244494	0.00769354	0.921837	0.89318	-	5
727.501	446.7	2.55782	0.781742	0.000343112	0.522958	0.402322	0.00769354	0.943042	0.92104	-	5
472.276	16.3	2.18865	0.920659	0.000348985	0.543238	0.250006	0.00774613	0.944436	0.895726	-	5
273.627	373.9	2.46953	1.69316	0.000354182	0.717213	0.00250079	0.0078367	0.962678	0.318919	-	5
536.307	439.4	2.26646	1.24091	0.000355346	0.706075	0.861816	0.00783773	0.961083	0.988549	-	5
1017.69	442.1	2.19175	1.44908	0.000370477	0.534599	0.544235	0.0081204	0.944017	0.947275	-	5
1178.78	44.6	2.02801	0.34512	0.000370085	0.296158	0.0313159	0.0081204	0.897189	0.728074	-	5
312.782	50.9	2.11779	0.718459	0.000374739	0.409624	0.473459	0.00818822	0.928879	0.935374	-	5
374.317	328.8	2.11089	2.13191	0.000378809	0.37856	0.194991	0.00823526	0.922271	0.876149	-	5
180.904	49.5	2.30243	2.8062	0.000400907	0.839865	0.510186	0.00857305	0.981805	0.942657	-	5
1333.73	458.5	2.15618	0.845123	0.000427218	0.509128	0.396459	0.00910792	0.939381	0.917526	-	5
271.041	52.4	2.15367	0.510092	0.000444528	0.552591	0.318265	0.00937246	0.944742	0.908031	-	5
690.829	41.9	2.1713	0.797402	0.00045745	0.659596	0.0280089	0.00957778	0.95339	0.719613	-	5
550.312	446.7	2.18931	1.54381	0.000462048	0.657023	0.251085	0.00964524	0.95339	0.895726	-	5
182.009	369.3	2.19733	4.78419	0.000475234	0.644878	0.230409	0.00983272	0.952733	0.888712	-	5
384.204	42.2	2.15375	0.820049	0.000477046	0.567695	0.562476	0.00984118	0.945029	0.947275	-	5
952.547	461.5	2.05738	0.8531	0.000481639	0.370267	0.761462	0.0099068	0.918925	0.978668	-	5
875.576	434.8	2.6849	0.883488	0.000498938	0.175765	0.17843	0.0101731	0.853159	0.869302	-	5
930.6	519.6	2.00168	0.826872	0.00050298	0.302705	0.367346	0.0102258	0.89773	0.917526	-	5
974.095	485.2	2.03653	1.30141	0.000505933	0.339309	0.0625441	0.0102422	0.915385	0.795697	-	5
549.814	440	2.1251	1.49831	0.00050841	0.509442	0.595411	0.0102471	0.939582	0.95408	-	5
1020.63	423.8	2.00586	1.4194	0.000513427	0.299966	0.973009	0.0103132	0.897189	0.995974	-	5
1511.84	445.5	2.0027	0.705788	0.000515841	0.296011	0.999756	0.0103132	0.897189	0.999987	-	5
153.02	153.2	2.24617	0.47404	0.000524102	0.857279	0.267912	0.010389	0.984051	0.899354	-	5
874.842	375	2.04896	0.546737	0.000521859	0.371758	0.758791	0.010389	0.91971	0.978668	-	5
499.905	45.6	2.19883	0.730165	0.000643779	0.903719	0.0130541	0.0124737	0.989061	0.618657	-	5
522.318	442.3	2.12201	1.3386	0.000668676	0.616894	0.919951	0.0127805	0.949922	0.990512	-	5
754.804	39.2	2.10836	0.688403	0.000678261	0.588647	0.797735	0.0128925	0.947442	0.978668	-	5
1011.14	423.9	2.24157	1.48501	0.000727396	0.961411	0.848677	0.0136416	0.99339	0.988549	-	5
918.596	432.1	2.21711	0.905682	0.000739862	0.924426	0.524398	0.0136923	0.991672	0.944078	-	5
493.311	349.6	2.20847	1.93798	0.000764019	0.889432	0.476797	0.0140284	0.986063	0.935374	-	5
1196.89	422.8	2.05688	1.40845	0.000773441	0.522083	0.501518	0.0140542	0.943042	0.940003	-	5
139.531	55.7	2.31656	0.425588	0.00077119	0.788333	0.563797	0.0140542	0.977734	0.947275	-	5
362.19	43.5	2.35194	0.810582	0.000773279	0.690056	0.472837	0.0140542	0.960229	0.935374	-	5
550.817	444.1	2.03678	1.80254	0.000890691	0.532968	0.387765	0.0158561	0.944017	0.917526	-	5
702.5	451.9	2.18459	0.909027	0.000944798	0.960986	0.428322	0.0165257	0.99339	0.9269	-	5
300.186	321.9	2.13235	0.597096	0.00101184	0.299811	0.93825	0.0172678	0.897189	0.994372	-	5
295.942	46.7	2.11861	0.740991	0.00105492	0.933034	0.00955282	0.017756	0.991672	0.542244	-	5
978.544	476.9	2.06585	0.756792	0.00107959	0.684012	0.510215	0.0180722	0.958802	0.942657	-	5
283.282	567.3	2.11395	0.607515	0.00115368	0.479963	0.278038	0.0191298	0.934303	0.908031	-	5
236.173	28.6	2.06336	0.880876	0.00115919	0.811146	0.0224991	0.0191526	0.979005	0.714243	-	5
1122.7	446.8	2.15656	0.676394	0.00119478	0.978872	0.996667	0.0194888	0.995839	0.999253	-	5
870.915	45.3	2.15162	0.53052	0.00122075	0.972915	0.147298	0.0197288	0.995839	0.85744	-	5
170.154	565.2	2.05462	0.576418	0.00127604	0.479364	0.604564	0.0203759	0.934303	0.954916	-	5
506.971	48.5	2.03557	0.566002	0.00136196	0.714252	0.294637	0.0212758	0.962678	0.908031	-	5
915.668	595.8	2.28767	2.37483	0.00138142	0.613883	0.128408	0.0214365	0.949922	0.85744	-	5
453.378	374.5	2.22433	2.66882	0.00142208	0.706716	0.164444	0.0220188	0.961083	0.85744	-	5
682.472	448	2.13478	0.825099	0.00148435	0.924229	0.174772	0.0225839	0.991672	0.864715	-	5
972.616	386.1	2.07485	1.65014	0.00149666	0.864815	0.604883	0.022673	0.985289	0.954916	-	5
907.83	45.1	2.00976	0.523647	0.00172412	0.852202	0.0404094	0.0251413	0.983818	0.751565	-	5
886.04	476.1	2.07136	1.24194	0.00174838	0.996269	0.0944161	0.0253122	0.999485	0.847506	-	5
446.326	334.1	2.30422	3.39477	0.00175789	0.458693	0.707461	0.025318	0.933714	0.974456	-	5
164.12	10.4	2.08139	2.04049	0.00199786	0.963263	0.921143	0.0278588	0.99339	0.990512	-	5
438.32	307.4	2.02546	1.52671	0.00199126	0.907254	0.464821	0.0278588	0.9894	0.935374	-	5
560.281	358.6	2.38008	1.86836	0.00200274	0.284887	0.347937	0.0278715	0.893126	0.91683	-	5
773.926	379.2	2.10137	0.848641	0.00206499	0.835383	0.118547	0.0283997	0.981805	0.85484	-	5
98.9837	410.2	2.08758	1.57816	0.00209237	0.92571	0.778893	0.0286681	0.991672	0.978668	-	5
971.62	381.7	2.0066	0.594769	0.00223273	0.887324	0.563464	0.0300007	0.986063	0.947275	-	5
434.853	43.8	2.40645	0.672804	0.00227422	0.112737	8.34643e-05	0.0303828	0.821034	0.0831594	-	5
694.925	9.4	2.22616	0.921938	0.00248485	0.478931	0.562541	0.0319207	0.934303	0.947275	-	5
227.947	42.8	2.05642	0.708943	0.00250446	0.830892	0.0438494	0.0321139	0.980043	0.762295	-	5
523.802	399.9	2.09568	1.56517	0.0025325	0.788808	0.655558	0.0323551	0.977734	0.96854	-	5
573.37	434.6	2.01342	1.51989	0.00258558	0.986884	0.79279	0.0326174	0.996895	0.978668	-	5
450.664	52.2	2.06952	0.666652	0.0028775	0.876298	0.430115	0.0351005	0.986063	0.92763	-	5
1260.74	400.6	2.05	0.795237	0.00306161	0.799524	0.439627	0.0371453	0.977734	0.931231	-	5
1114.72	391.2	2.00345	0.697774	0.00322367	0.926709	0.506131	0.0382586	0.991672	0.941645	-	5
229.235	473.7	2.11479	0.546233	0.00351071	0.642368	0.214644	0.0405906	0.951948	0.884342	-	5
940.537	16.8	2.1783	0.736816	0.00350545	0.441582	0.720513	0.0405906	0.931936	0.975968	-	5
847.969	490	2.19639	0.754472	0.0036687	0.400462	0.513265	0.0417732	0.924852	0.942932	-	5
599.999	44.3	2.12385	0.383552	0.00368703	0.541905	0.890441	0.041846	0.944436	0.989945	-	5
1224.92	442.8	2.13668	1.46615	0.00407849	0.470004	0.948362	0.0443513	0.934107	0.994372	-	5
512.811	446	2.0868	0.48961	0.00495046	0.487962	0.81536	0.0502497	0.935034	0.982973	-	5
1355.78	443.2	2.01129	0.827576	0.00504243	0.630484	0.308586	0.050962	0.949922	0.908031	-	5
713.609	560.3	2.01602	0.677598	0.00978898	0.349923	0.122784	0.0758321	0.918437	0.85744	-	5

## Sheet: Legend
Table S1: Discriminatory features identified for each comparison
The discriminatory features identified by PLS-DA (VIP ≥ 2.0) and linear regression analyses (FDR < 0.1 (p < 0.05)) are presented for each comparison.
Comparison	Total number of significant features (PLS-DA VIP ≥ 2.0 & linear regression FDR.adjusted.AMDstatus.pvalue < 0 .1 & lm.reg.AMDstatus.p-value <0.05)
AMD vs controls	323		*molecular identity newly confirmed in this study
IAMD vs controls	3
NVAMD vs IAMD	158
NVAMD vs controls	355
Description of metabolite identification levels (adapted from Schymanski et al.):			Abbreviations
Level 1	confirmed by MS/MS and co-elution with authentic standards		m/z	mass to charge ratio
Level 2	confirmed by MS/MS and matches with online databases or in-silico predicted spectra		RT (secs)	retention time (seconds)
Level 3	confirmed by MS/MS at the chemical class level, but no evidence for a specific metabolite		VIP	variable importance for projection measure (from PLS-DA)
Level 4	computationally assigned medium or high confidence level annotation using xMSannotator		PLS-DA	partial least squares discriminant analysis
Level 5	accurate mass match or no match		lm.reg	linear regression
