# Supplementary material for: Plasma Metabolomics of Intermediate and Neovascular Age-Related Macular Degeneration Patients
Source: Cells. 2021 Nov 12;10(11):3141. doi: 10.3390/cells10113141 (PMC8624113; doi:10.3390/cells10113141)
Supplement: Supplementary file 1 [file cells-10-03141-s001.zip › Mitchell_etal_Table_S2.xlsx]

## Sheet: Table_S2
m/z	RT (secs)	AMD_vs_ctrl FDR.adjusted.pvalue_AMDstatus	IAMD_vs_ctrl FDR.adjusted.pvalue_AMDstatus	NVAMD_vs_IAMD FDR.adjusted.pvalue_AMDstatus	NVAMD_vs_control FDR.adjusted.pvalue_AMDstatus	Name (Chemical ID)	Metabolite Identification Level	References
258.109	53.8	-	-	-	0.000118621	Glycerophosphocholine (HMDB00086)	1	Accardi et al 2016
209.091	234.1	-	-	0.0947719	-	Kynurenine	1	Accardi et al 2016; Go et al 2015b
400.341	364.3	-	-	-	0.00496029	L-Palmitoylcarnitine (HMDB00222)	1	Burgess et al 2015; Uppal et al 2017; Mitchell et al 2018
130.05	51.9	0.000147276	-	-	0.00022077	Pyroglutamic acid (HMDB00267)	1	Go et al 2015a; Uppal et al 2017
426.357	366.5	-	-	0.0506494	0.00321653	11Z-Octadecenylcarnitine (HMDB13338)	2	Uppal et al 2017; Mitchell et al 2018
413.345	351	-	-	0.089946	0.00828001	25-Hydroxyvitamin D2	2	Uppal et al 2017
347.221	271.9	0.0211378	-	-	-	Cortexolone (HMDB00015)	2	Uppal et al 2017
274.126	373.8	0.000263874	-	-	6.85284e-05	Glutaconylcarnitine (HMDB13129)	2	Uppal et al 2017
414.357	377.7	-	-	0.0251783	6.2727e-05	Heptadecanoyl carnitine (HMDB06210)	2	Mitchell et al 2018
422.327	330.5	0.001844	-	-	0.00223612	Linolenyl carnitine [gamma (HMDB06318) or alpha (HMDB06319)]	2	*
324.289	471	0.0244361	-	-	-	Linoleoyl ethanolamide (HMDB12252)	2	Uppal et al 2017
424.342	345.9	-	-	0.0340705	0.00235494	Linoleyl carnitine (HMDB06469)	2	Uppal et al 2017
516.306	376.2	0.00194763	-	-	0.00769354	LysoPC(18:4)	2	*
572.37	437.2	-	-	-	0.000304987	LysoPC(22:4)	2	Uppal et al 2017
466.352	332.9	-	-	0.0814651	0.000239527	LysoSM(d18:1) (HMDB06482)	2	*
326.305	526.9	0.00259224	-	-	0.000466097	N-Oleoylethanolamine (HMDB02088)	2	Uppal et al 2017
428.372	392.6	-	-	0.0747954	0.00760956	Stearoylcarnitine (HMDB00848)	2	Uppal et al 2017; Mitchell et al 2018
372.31	328	-	-	-	0.020702	Tetradecanoylcarnitine (HMDB05066) (a.k.a. Myristoyl carnitine)	2	Uppal et al 2017
474.361	353	0.000367693	-	-	0.00599262	Acylcarnitine	3	*
457.234	369	3.89315e-05	-	-	1.17823e-05	Glycerophospholipid (Glycerophosphate)	3	*
522.354	437.6	-	-	-	0.0127805	Glycerophospholipid (Glycerophosphocholine)	3	*
832.582	565.7	-	-	0.0489223	-	Glycerophospholipid (Glycerophosphocholine)	3	*
425.345	351	0.000224032	-	-	0.00011599	(22E24R)-Stigmasta-422-diene-36-dione (HMDB38656); Alpha-Tocotrienol (HMDB06327)	4
455.392	396	-	-	0.0340705	0.00401941	(25S)-26-Hydroxy-24-methylenecycloartan-3-one (HMDB34555)	4
100.039	294.9	0.0520273	-	-	-	(R)-Dihydromaleimide (HMDB30276)	4
239.091	82.5	0.0653818	-	0.042396	0.000134752	1-(245-Trimethoxyphenyl)-12-propanedione (HMDB31771); 345-Trimethoxycinnamic acid (HMDB02511); Trans-2 3 4-Trimethoxycinnamate (HMDB11721)	4
444.367	360.5	-	-	0.0734543	0.0195748	12-Hydroxy-12-octadecanoylcarnitine (HMDB13154)	4
387.329	340.2	0.0559632	-	0.0962813	8.59429e-05	1-Phenyl-13-eicosanedione (HMDB32925)	4
231.063	43.4	0.0553051	-	-	-	24-Dihydroxy-2-biphenylcarboxylic acid (HMDB39209); Coriandrin (HMDB33329); Wyeronic acid (HMDB39141)	4
131.053	53.2	0.0051269	-	-	0.00517239	2-Ethyldihydro-3(2H)-thiophenone (HMDB40238); 2-(Methylthio)methyl-2-butenal (HMDB31370); S-2-Propenyl propanethioate (HMDB37493)	4
360.274	252.5	-	-	-	0.0317657	2-Hydroxylauroylcarnitine (HMDB13164)	4
179.091	16.5	0.0139588	-	-	0.00851588	2-O-Methyl-L-fucose (HMDB33789); Dibutyl disulfide (HMDB29569); 18-Octanedithiol (HMDB40348)	4
203.107	264.5	0.0664982	-	-	-	3-(3-Methylbutylidene)-1(3H)-isobenzofuranone (HMDB31663); 6-Acetyl-22-dimethyl-2H-1-benzopyran (HMDB30816)	4
384.274	255.7	0.0372513	-	-	-	3-Hydroxy-5 8-tetradecadiencarnitine (HMDB13332)	4
414.321	311.2	0.0398979	-	-	-	3-Hydroxy-9-hexadecenoylcarnitine (HMDB13333)	4
442.353	330.5	0.0183107	-	0.0568635	0.000498545	3-Hydroxy-9Z-octadecenoylcarnitine (HMDB13340); 3-Hydroxy-11Z-octadecenoylcarnitine (HMDB13339)	4
594.249	376.8	0.00591233	-	-	0.000965844	4-Hydroxy-17beta-estradiol-2-S-glutathione (HMDB60139)	4
373.313	333.1	-	-	0.0280734	0.000719933	5-(1013-Nonadecadienyl)-13-benzenediol (HMDB39867); 1-Phenyl-13-nonadecanedione (HMDB35584)	4
187.095	239.9	0.0475529	-	-	-	5-(2-Methylpropyl)tetrahydro-2-oxo-3-furancarboxylic acid (HMDB30988); 5-Butyltetrahydro-2-oxo-3-furancarboxylic acid (HMDB30992)	4
263.236	502.8	0.0407091	-	-	0.00251088	61014-Trimethyl-5913-pentadecatrien-2-one (HMDB34495); 2-(58-Tetradecadienyl)cyclobutanone (HMDB37519)	4
395.298	315.3	0.00208828	-	-	0.00562908	78-Dehydro-beta-micropteroxanthin (HMDB38506)	4
365.272	352.2	0.0152858	-	-	-	7-O-Acetylaustroinulin (HMDB36804); 6-O-Acetylaustroinulin (HMDB36803)	4
396.31	323.9	-	-	-	0.00683759	912-Hexadecadienoylcarnitine (HMDB13334)	4
428.036	83.9	-	-	-	0.021436	ADP (HMDB01341); dGDP (HMDB00960); Adenosine 35-diphosphate (HMDB00061)	4
493.145	422.9	-	-	-	0.00223612	Americanin B (HMDB37338)	4
893.537	432.5	0.0122601	-	-	-	Chlorophyll a (HMDB38578)	4
290.142	441.7	0.0301363	-	-	0.00133005	Chloropyramine (HMDB15690)	4
208.133	238.5	0.0337945	-	-	-	Ciclopirox (HMDB15319); O-Methylcorypalline (HMDB29370); 1-(23-Dihydro-67-dimethyl-1H-pyrrolizin-5-yl)-2-hydroxy-1-propanone (HMDB40010); Synephrine acetonide (HMDB39939); Isobutyl N-methylanthranilate (HMDB37697)	4
537.306	438.3	-	-	-	0.000282185	Corchorosol A (HMDB41137)	4
417.241	375.7	0.00323614	-	-	0.048752	CPA(18:2(9Z12Z)0:0) (HMDB07007); Ramipril (HMDB14324)	4
537.374	548.5	0.0460847	-	-	0.00195695	Cyclotricuspidogenin C (HMDB33635); Cyclopassifloic acid A (HMDB35943); Cyclopassifloic acid C (HMDB35945)	4
225.034	47	0.0430396	-	-	0.00240011	Cysteinyl-Cysteine (HMDB28772)	4
164.143	58.7	0.0640053	-	-	-	Dimethylamphetamine (HMDB41880); 3-Hexylpyridine (HMDB39804); Mephentermine (HMDB15452)	4
497.529	377.2	-	-	0.0428897	0.00937246	erythro-810-Tritriacontanediol (HMDB31276); erythro-68-Tritriacontanediol (HMDB41072)	4
261.187	65.2	0.0470635	-	-	-	Falcarindiol (HMDB33941); Panaxydol (HMDB34000); 18-Heptadecadiene-46-diyne-310-diol (HMDB38781); 2-Polyprenyl-6-methoxyphenol (HMDB60355)	4
515.311	417.7	-	-	0.027055	0.00616644	Flavidulol C (HMDB39150)	4
476.252	74.4	0.0441448	-	-	-	Fluspirilene (HMDB15590)	4
629.314	441.2	-	-	-	0.0566642	Gambogic acid (HMDB34095)	4
771.491	469	0.0470349	-	-	0.0393175	Ginsenoside F5 (HMDB31839); Pseudoginsenoside RT3 (HMDB40491); Notoginsenoside R2 (HMDB35362); Ginsenoside F3 (HMDB39556)	4
295.148	419.8	0.0110027	-	-	-	Ginsenoyne B (HMDB39134)	4
111.02	410.7	0.0553051	-	-	-	Glycerol alpha-monochlorohydrin (HMDB31334)	4
851.516	450.7	0.0209627	-	-	-	Hebevinoside XI (HMDB34601); Hebevinoside V (HMDB35981)	4
359.241	45	0.0130048	-	-	0.000222175	Kinetensin 1-3 (HMDB12983)	4
508.339	401.3	0.0643376	-	0.0475393	0.000480816	LysoPE(0:020:1(11Z)) (HMDB11482); LysoPE(20:1(11Z)0:0) (HMDB11512); Gymnodimine (HMDB41430)	4
530.32	426.7	-	-	-	0.00258958	LysoPE(22:4(7Z10Z13Z16Z)0:0) (HMDB11523); LysoPE(0:022:4(7Z10Z13Z16Z)) (HMDB11493)	4
494.138	423.7	0.00553608	-	-	0.000927222	Malvidin 3-galactoside (HMDB38010); Malvidin 3-glucoside (HMDB30777)	4
329.211	278.2	0.0476164	-	-	-	Megestrol (HMDB14495); 12-Methoxy-81113-abietatrien-2011-olide (HMDB38391)	4
455.249	18	-	-	0.0961108	-	Methyl cellulose (HMDB29925); Ethyl cellulose (HMDB33370)	4
1540.04	442.2	1.29582e-05	-	-	1.17823e-05	Multiple cardiolipin species	4
427.36	366.6	0.00311668	-	0.027055	5.83899e-06	Multiple matches	4
429.375	392.9	0.00601829	-	-	0.000400544	Multiple matches	4
401.344	361.8	-	-	0.0792344	0.00291903	Multiple matches	4
415.361	373.2	-	-	0.0852901	0.00352227	Multiple matches	4
137.132	569.3	0.0616821	-	-	0.00496629	Multiple matches	4
548.242	373.5	-	-	0.027055	0.0055232	Multiple matches	4
595.161	415.4	0.00903774	-	-	-	Multiple matches	4
171.138	534.2	0.0229956	-	-	-	Multiple matches	4
409.291	580	0.0391635	-	-	-	Multiple matches	4
193.122	298.8	0.0467183	-	-	-	Multiple matches	4
163.075	424	0.0503802	-	-	-	Multiple matches	4
201.111	27.8	0.0605019	-	-	-	Multiple matches	4
209.117	338.4	0.0614407	-	-	-	Multiple matches	4
223.096	274.3	-	-	0.0425738	-	Multiple matches	4
1536	434	-	-	-	0.000538788	Multiple matches to cardiolipin species	4
1562.02	438.5	-	-	0.027055	0.000582688	Multiple matches to cardiolipin species	4
1471.98	425.9	-	-	0.0616388	-	Multiple matches to cardiolipin species	4
828.552	488.7	0.0658819	-	-	-	Multiple phosphatidylcholine species	4
172.169	340.7	0.000263874	-	-	0.000150644	N23-Trimethyl-2-(1-methylethyl)butanamide (HMDB36195)	4
264.852	50.1	0.0560244	-	-	0.00310359	Pentachlorophenol (HMDB41974)	4
336.325	584.6	0.0241705	-	-	-	Pipericine (HMDB31678)	4
475.25	83.3	0.00911862	-	-	-	Rubraflavone B (HMDB30629)	4
275.127	374.9	-	-	-	0.0267608	Rutacultin (HMDB34132); Batatasin II (HMDB40929); Gossyvertin (HMDB39660); 3-(11-Dimethyl-2-propenyl)-78-dimethoxy-2H-1-benzopyran-2-one (HMDB33921)	4
786.654	463.9	0.00149674	-	-	-	SM(d16:124:1(15Z)) (HMDB11694)	4
627.397	385.8	-	-	0.0425738	-	Sucrose monostearate (HMDB39580)	4
279.093	251.5	-	-	0.0778347	-	Sulfamethazine (HMDB15522)	4
507.363	399.2	-	-	0.0962813	-	Theasapogenol A (HMDB34519)	4
148.042	62.5	0.037138	-	-	0.00752675	Thiomorpholine 3-carboxylate (HMDB59611)	4
134.096	557.2	0.00363022	-	-	0.000697014	Tranylcypromine (HMDB14890); 1234-Tetrahydroisoquinoline (HMDB12489)	4
266.639	372.8	1.29582e-05	-	0.0340705	8.47371e-07	-	5
1001.69	461.5	1.29582e-05	-	0.027055	8.54674e-07	-	5
500.349	424.6	4.33518e-05	-	-	8.54674e-07	-	5
1020.13	423.6	0.000147276	-	0.0251783	8.54674e-07	-	5
1266.8	418.7	0.000147276	-	0.0686633	8.54674e-07	-	5
504.341	436.8	0.000224032	-	0.027055	8.54674e-07	-	5
1490.01	423.9	0.000224032	-	0.0251783	8.54674e-07	-	5
771.965	418.2	0.000579464	-	0.0394366	8.54674e-07	-	5
537.807	434.5	-	-	0.0801654	8.54674e-07	-	5
512.813	49.8	1.29582e-05	0.0773311	-	1.00939e-06	-	5
500.577	419	0.000656952	-	0.027055	1.22782e-06	-	5
525.838	439.9	0.00476704	-	0.0251783	1.8976e-06	-	5
1487.5	423.9	0.000311728	-	0.0251783	2.76474e-06	-	5
1735.68	425.8	0.000687061	-	0.027055	3.75305e-06	-	5
1513.02	428.3	0.000224032	-	0.0395724	4.0632e-06	-	5
1040.17	438.1	0.00313859	-	0.0251783	5.83899e-06	-	5
275.644	373.9	1.29582e-05	-	-	6.97156e-06	-	5
988.644	377.5	-	-	-	8.23188e-06	-	5
185.077	397.9	0.000192366	-	0.0686633	9.90689e-06	-	5
1734.67	418.9	0.000224032	-	0.0340705	1.00403e-05	-	5
334.943	49.1	0.000132611	-	-	1.04763e-05	-	5
1514.03	440.6	0.000687061	-	0.0341578	1.17823e-05	-	5
274.625	372.6	0.00191265	-	0.0340705	1.17823e-05	-	5
276.623	374.1	1.29582e-05	-	-	1.31394e-05	-	5
1268.3	419.9	0.000374001	-	-	1.32851e-05	-	5
219.026	46.7	0.000263874	-	-	1.50252e-05	-	5
173.173	343.5	-	-	-	1.56214e-05	-	5
518.907	447.2	0.00323614	-	0.027055	1.84896e-05	-	5
491.149	377.1	0.000344778	-	-	1.87428e-05	-	5
1555.87	442.5	0.00259224	-	-	1.87428e-05	-	5
1983.33	419.3	-	-	-	1.95123e-05	-	5
170.246	419.7	0.000224032	-	-	2.39382e-05	-	5
525.797	419.9	0.000224032	-	-	2.5915e-05	-	5
170.317	419.7	0.000825148	-	-	2.8748e-05	-	5
548.854	445.7	0.000606725	-	-	3.04263e-05	-	5
515.815	414.6	0.000844171	-	0.0251783	3.23336e-05	-	5
1539.03	442.5	0.00043806	-	-	3.57844e-05	-	5
1642.92	438.7	0.00650743	-	-	4.15254e-05	-	5
1554.87	448.2	0.0140361	-	-	4.15254e-05	-	5
1514.46	419.5	0.0015263	-	0.0686633	4.57998e-05	-	5
1046.71	437.2	-	-	0.027055	4.76983e-05	-	5
450.357	360.8	-	-	0.027055	5.36521e-05	-	5
772.468	417.4	0.000470221	-	-	5.59035e-05	-	5
1020.7	435.7	0.00753522	-	0.0525162	5.64834e-05	-	5
276.651	418.7	0.000767224	-	-	5.73129e-05	-	5
1033.7	459.9	-	-	-	5.73129e-05	-	5
399.329	342.2	0.00620926	-	0.0289898	5.84325e-05	-	5
548.043	393.5	0.00903774	-	-	5.84325e-05	-	5
1489.01	423.5	0.00789588	-	0.0549625	6.20229e-05	-	5
1053.18	442	0.000480744	-	-	6.2727e-05	-	5
452.373	378.5	0.000687061	-	0.0251783	6.2727e-05	-	5
1509.84	446.7	0.00684323	-	-	6.2727e-05	-	5
1266.29	424.1	0.00713077	-	-	6.2727e-05	-	5
1488.01	426	0.0174617	-	0.027055	6.2727e-05	-	5
1023.68	511.5	0.000444483	-	-	6.33416e-05	-	5
1031.7	472.5	0.00546128	-	-	6.54761e-05	-	5
289.64	433.8	0.00117138	-	-	6.85284e-05	-	5
1735.18	423.5	0.0018821	-	0.027055	7.50123e-05	-	5
499.565	419.5	0.0098411	-	0.0655414	7.76097e-05	-	5
1487.01	423.4	0.0195036	-	0.027055	7.76097e-05	-	5
470.294	572.7	0.0105521	-	0.027055	9.31562e-05	-	5
476.374	366.8	0.000579464	-	0.0726975	0.000103247	-	5
1005.69	463	0.00733409	-	-	0.000103564	-	5
519.898	443.8	0.00334014	-	0.0686633	0.000108432	-	5
451.362	356.8	0.00114969	-	0.0340705	0.000108947	-	5
470.24	43.4	-	-	-	0.000108947	-	5
1049.65	386.3	0.00323614	-	-	0.000131681	-	5
549.313	437.6	0.011592	-	-	0.000131681	-	5
527.331	393.6	-	-	0.0506494	0.000131681	-	5
987.64	372.9	-	-	-	0.000131681	-	5
290.638	439	0.000399037	-	-	0.000134752	-	5
1515.47	419.4	-	-	0.0394366	0.000134752	-	5
259.004	48.3	0.0098411	-	-	0.000140333	-	5
1736.17	423.8	0.0105521	-	0.0251783	0.000140333	-	5
574.378	442.5	-	-	0.0568635	0.000147407	-	5
367.284	371.3	0.000707769	-	-	0.000150644	-	5
454.389	399.6	0.00811325	-	0.027055	0.000156912	-	5
423.329	330.3	-	-	0.037149	0.000165438	-	5
1019.63	419.2	-	-	-	0.000174846	-	5
1267.3	424.1	-	-	0.0280734	0.000183229	-	5
781.552	562.1	-	-	0.0512758	0.000205314	-	5
402.349	365	0.00116365	-	-	0.000219273	-	5
301.63	389.4	0.0108666	-	-	0.000226683	-	5
1016.68	417.5	-	-	0.0686633	0.000226683	-	5
559.298	389.8	0.0254154	-	-	0.000227207	-	5
281.632	395.4	-	-	-	0.00023792	-	5
559.801	389.3	-	-	0.095659	0.000253527	-	5
440.337	315.7	0.0311684	-	0.027055	0.000270454	-	5
517.309	371.1	0.000224032	-	-	0.000270635	-	5
957.034	479.1	-	-	-	0.000270635	-	5
995.681	418.6	-	-	0.0251783	0.000270635	-	5
1045.14	436.1	-	-	-	0.000270635	-	5
1112.67	392.4	-	-	-	0.000270635	-	5
814.513	462.2	0.0155783	-	-	0.00029375	-	5
258.11	415.7	-	-	-	0.000297502	-	5
522.3	434.5	-	-	0.0919688	0.000325603	-	5
1736.68	418.8	-	-	0.027055	0.000326063	-	5
1032.71	463.7	0.00306278	-	-	0.000326907	-	5
770.965	416.8	0.0173261	-	0.0477967	0.000326907	-	5
292.148	388.8	0.0398145	-	-	0.000326907	-	5
532.278	378.5	0.00482883	-	-	0.000332042	-	5
1000.8	423.4	-	-	0.027055	0.000353774	-	5
1685.94	435.9	0.0107445	-	-	0.000361685	-	5
127.275	436	0.000170857	-	-	0.000436729	-	5
1594.94	441.5	0.00347989	-	-	0.000436729	-	5
982.663	423.9	0.0302976	-	0.0734543	0.000436729	-	5
175.09	361.1	0.00207838	-	-	0.000446551	-	5
616.453	456.2	0.00903774	-	-	0.000466097	-	5
526.328	393.1	0.0302976	-	-	0.000466097	-	5
1308.96	447.2	0.00404968	-	-	0.000500593	-	5
1058.16	441.8	0.00286552	-	-	0.000522619	-	5
563.813	392.6	0.0015404	-	-	0.000566332	-	5
313.273	414.2	0.0335763	-	0.095659	0.000566332	-	5
1042.19	439.1	0.00204089	-	-	0.000569067	-	5
1510.84	447.1	0.00357348	-	-	0.000569067	-	5
552.852	445.5	0.000170857	0.0550739	-	0.00057777	-	5
744.901	430.2	0.000844171	-	-	0.000582688	-	5
386.325	346.2	0.0407091	-	0.096116	0.000582688	-	5
1089.68	394	-	-	-	0.000599	-	5
394.9	47.7	0.0219813	-	-	0.000601849	-	5
1561.02	429.7	-	-	0.027055	0.000601897	-	5
395.002	45.2	0.0155007	-	-	0.000602755	-	5
479.331	418	-	-	-	0.000643499	-	5
1019.13	423.6	0.0123404	-	-	0.000714014	-	5
495.327	376.8	0.0241705	-	-	0.000742348	-	5
200.859	48.8	-	-	-	0.000742348	-	5
878.603	443.1	0.0531094	-	-	0.000757556	-	5
566.321	388.2	-	-	-	0.000766889	-	5
374.732	48.9	0.0454277	-	-	0.000965844	-	5
476.312	378.1	0.000486468	-	-	0.00104411	-	5
496.372	418.7	0.00790053	-	-	0.0010737	-	5
350.177	378.8	0.00229793	-	-	0.00109316	-	5
371.298	315.3	-	-	0.089946	0.00116365	-	5
254.823	48.4	0.0098411	-	-	0.00120821	-	5
1021.7	435	-	-	0.0261113	0.00130047	-	5
561.876	44	0.0226411	-	-	0.00131732	-	5
1003.16	424.4	-	-	-	0.00131732	-	5
843.818	42.9	0.00789588	-	-	0.00138325	-	5
1001.81	424	-	-	0.027055	0.00145027	-	5
549.058	389	-	-	-	0.00147994	-	5
1283.94	427	-	-	0.0726975	0.00152092	-	5
1093.72	438.2	-	-	0.027055	0.0015334	-	5
840.844	45.3	0.012655	-	-	0.0015593	-	5
389.136	48	0.0177102	-	-	0.00165113	-	5
540.67	393.1	-	-	-	0.00172769	-	5
536.911	43.1	-	-	-	0.00177762	-	5
259.027	46.1	0.00126962	-	-	0.00193777	-	5
1498.99	419.9	-	-	0.0634217	0.00195616	-	5
996.572	457.1	-	-	-	0.00195649	-	5
276.878	48.4	0.0783269	-	-	0.00200929	-	5
1053.68	452.2	-	-	-	0.00200929	-	5
477.316	373.6	0.00139406	-	-	0.00201013	-	5
1334.73	456.2	0.015154	-	-	0.00204131	-	5
1018.63	421.2	-	-	-	0.00204131	-	5
1032.14	432.2	-	-	-	0.00211023	-	5
1045.71	448.2	-	-	-	0.00213887	-	5
397.314	328.7	0.000688955	-	-	0.00215815	-	5
327.308	522.6	-	-	-	0.00225699	-	5
492.308	356.9	0.0241705	-	0.0862994	0.0023328	-	5
412.341	356.9	0.0572247	-	0.027055	0.00251088	-	5
372.737	50.8	0.0597444	-	-	0.00251088	-	5
1267.8	418.7	0.0696659	-	-	0.00254051	-	5
139.963	354.4	0.0847557	-	-	0.00268409	-	5
508.622	51.7	0.0432629	-	-	0.00281552	-	5
1081.69	350.8	-	-	-	0.0028394	-	5
1290.71	460.9	0.0267355	-	-	0.00285665	-	5
1027.67	412	-	-	0.0655414	0.00286936	-	5
660.738	368.7	0.00514335	-	-	0.00295173	-	5
394.294	314.9	-	-	0.0656535	0.00296258	-	5
465.317	385.6	-	-	0.0340705	0.0030183	-	5
268.263	538.6	0.0186846	-	-	0.00303182	-	5
766.416	416.2	-	-	-	0.00312468	-	5
327.014	44.2	0.00413036	-	-	0.00329334	-	5
503.265	40.7	0.0702885	-	-	0.00336371	-	5
1050.68	427.4	0.054955	-	-	0.00347594	-	5
316.776	50.9	0.0333062	-	-	0.00348982	-	5
644.261	451.8	0.0028307	-	-	0.00349718	-	5
1467.81	447.1	0.00231663	-	-	0.00357683	-	5
1423.79	449.8	0.0249933	-	-	0.00374653	-	5
552.315	390.3	0.00804584	-	-	0.00384948	-	5
499.63	420.5	-	-	-	0.00389942	-	5
511.279	479.2	-	-	-	0.00389942	-	5
492.218	373.7	0.00262281	-	-	0.00400407	-	5
527.158	44.5	0.00504525	-	-	0.00400407	-	5
535.801	406.3	-	-	0.0431895	0.00400407	-	5
1044.7	438.8	-	-	0.0525162	0.00405167	-	5
849.511	437.6	0.00207838	-	-	0.00414839	-	5
1066.18	444.9	-	-	-	0.00418515	-	5
962.623	436.5	0.00661943	-	-	0.0043232	-	5
274.881	48.7	0.0628999	-	-	0.0043232	-	5
976.817	44.2	0.0235141	-	-	0.00449191	-	5
672.91	8.7	-	-	-	0.00449191	-	5
203.053	48.5	-	-	-	0.00463059	-	5
628.194	581.2	0.00259224	-	-	0.00463816	-	5
464.312	390.1	0.0687918	-	-	0.00496029	-	5
1180.64	508.3	-	-	-	0.00496029	-	5
428.231	41.2	-	-	-	0.00496629	-	5
256.82	50.1	0.0268029	-	-	0.00502686	-	5
1021.13	424.1	-	-	-	0.00502686	-	5
1250.83	419.7	-	-	-	0.00504896	-	5
1033.14	428.3	-	-	-	0.00519983	-	5
440.374	382.6	0.0301164	-	-	0.00545265	-	5
1746.66	419.4	-	-	-	0.00584247	-	5
1984.35	418.4	-	-	-	0.00586839	-	5
328.048	41.9	0.077368	-	-	0.00604506	-	5
346.286	300.6	-	-	-	0.00612263	-	5
544.894	44.2	0.0394407	-	-	0.00616644	-	5
1015.67	415.6	0.092062	-	-	0.00616644	-	5
1196.2	400.8	0.0930457	-	-	0.00621795	-	5
901.809	43.8	0.0487951	-	-	0.00626797	-	5
788.429	43.5	0.0122601	-	-	0.00663075	-	5
1019.7	439.6	0.0476164	-	-	0.00681492	-	5
1378.76	454.4	0.0367413	-	-	0.00709242	-	5
628.884	8.7	0.0476164	-	-	0.00737281	-	5
411.307	569	0.0122803	-	-	0.00752675	-	5
176.013	293.3	-	-	-	0.00752675	-	5
535.297	419	-	-	-	0.00752675	-	5
869.823	43.7	-	-	-	0.00752675	-	5
408.919	43.4	-	-	-	0.00753557	-	5
930.069	467.1	-	-	-	0.00760956	-	5
727.501	446.7	-	-	-	0.00769354	-	5
1043.7	437.2	-	-	0.0686633	0.00769354	-	5
472.276	16.3	-	-	-	0.00774613	-	5
273.627	373.9	0.00553608	-	-	0.0078367	-	5
536.307	439.4	0.0506656	-	-	0.00783773	-	5
1178.78	44.6	0.0407344	-	-	0.0081204	-	5
1017.69	442.1	-	-	0.027055	0.0081204	-	5
312.782	50.9	-	-	-	0.00818822	-	5
374.317	328.8	-	-	-	0.00823526	-	5
180.904	49.5	0.00149674	-	-	0.00857305	-	5
1333.73	458.5	-	-	-	0.00910792	-	5
271.041	52.4	0.0540005	-	-	0.00937246	-	5
690.829	41.9	0.0194162	-	-	0.00957778	-	5
550.312	446.7	-	-	-	0.00964524	-	5
182.009	369.3	-	-	-	0.00983272	-	5
384.204	42.2	-	-	-	0.00984118	-	5
952.547	461.5	-	-	-	0.0099068	-	5
875.576	434.8	0.0192307	-	-	0.0101731	-	5
930.6	519.6	-	-	-	0.0102258	-	5
974.095	485.2	-	-	-	0.0102422	-	5
549.814	440	-	-	-	0.0102471	-	5
1020.63	423.8	-	-	-	0.0103132	-	5
1511.84	445.5	-	-	-	0.0103132	-	5
153.02	153.2	0.098362	-	-	0.010389	-	5
874.842	375	-	-	-	0.010389	-	5
499.905	45.6	0.00602963	-	-	0.0124737	-	5
522.318	442.3	-	-	-	0.0127805	-	5
754.804	39.2	-	-	-	0.0128925	-	5
1011.14	423.9	-	-	0.0477967	0.0136416	-	5
918.596	432.1	0.00818219	-	-	0.0136923	-	5
493.311	349.6	-	-	-	0.0140284	-	5
1196.89	422.8	0.0367413	-	-	0.0140542	-	5
139.531	55.7	-	-	-	0.0140542	-	5
362.19	43.5	-	-	-	0.0140542	-	5
550.817	444.1	-	-	-	0.0158561	-	5
702.5	451.9	-	-	-	0.0165257	-	5
300.186	321.9	0.00363022	-	-	0.0172678	-	5
295.942	46.7	0.0241705	-	-	0.017756	-	5
978.544	476.9	-	-	-	0.0180722	-	5
283.282	567.3	-	-	-	0.0191298	-	5
236.173	28.6	-	-	-	0.0191526	-	5
1122.7	446.8	-	-	-	0.0194888	-	5
870.915	45.3	0.0793459	-	-	0.0197288	-	5
170.154	565.2	-	-	-	0.0203759	-	5
506.971	48.5	-	-	-	0.0212758	-	5
915.668	595.8	-	-	-	0.0214365	-	5
453.378	374.5	-	-	-	0.0220188	-	5
682.472	448	0.0689623	-	-	0.0225839	-	5
972.616	386.1	0.012655	-	-	0.022673	-	5
907.83	45.1	0.063078	-	-	0.0251413	-	5
886.04	476.1	0.0916874	-	-	0.0253122	-	5
446.326	334.1	-	-	-	0.025318	-	5
164.12	10.4	0.0347047	-	-	0.0278588	-	5
438.32	307.4	-	-	-	0.0278588	-	5
560.281	358.6	-	-	0.0340705	0.0278715	-	5
773.926	379.2	-	-	-	0.0283997	-	5
98.9837	410.2	-	-	-	0.0286681	-	5
971.62	381.7	-	-	-	0.0300007	-	5
434.853	43.8	0.0124251	-	-	0.0303828	-	5
694.925	9.4	-	-	-	0.0319207	-	5
227.947	42.8	-	-	-	0.0321139	-	5
523.802	399.9	0.0159178	-	-	0.0323551	-	5
573.37	434.6	-	-	-	0.0326174	-	5
450.664	52.2	-	-	-	0.0351005	-	5
1260.74	400.6	-	-	-	0.0371453	-	5
1114.72	391.2	0.042596	-	-	0.0382586	-	5
229.235	473.7	-	-	-	0.0405906	-	5
940.537	16.8	-	-	-	0.0405906	-	5
847.969	490	0.053693	-	-	0.0417732	-	5
599.999	44.3	-	-	-	0.041846	-	5
1224.92	442.8	-	-	0.027055	0.0443513	-	5
512.811	446	0.0956658	-	-	0.0502497	-	5
1355.78	443.2	-	-	0.0394366	0.050962	-	5
713.609	560.3	-	-	-	0.0758321	-	5
458.235	375.6	0.00050097	-	-	-	-	5
124.21	419.9	0.00182992	-	-	-	-	5
864.027	425.9	0.00182992	0.0773311	-	-	-	5
290.627	389.3	0.00194763	-	-	-	-	5
267.647	416.8	0.00250235	-	-	-	-	5
931.636	583.7	0.00420345	-	-	-	-	5
370.294	467	0.00536564	-	-	-	-	5
490.374	517.1	0.00553608	-	-	-	-	5
508.252	392.9	0.00733409	-	-	-	-	5
774.52	468.6	0.00789588	-	-	-	-	5
122.924	44	0.00879222	-	-	-	-	5
1234.66	444.6	0.00925669	-	-	-	-	5
675.079	371.9	0.00938863	-	-	-	-	5
1982.33	419.2	0.0098411	-	-	-	-	5
337.167	541.5	0.0105521	-	-	-	-	5
753.56	466.3	0.0105521	-	-	-	-	5
916.606	574.7	0.0110027	-	-	-	-	5
960.078	432.6	0.012568	-	-	-	-	5
190.912	43.7	0.0154368	-	-	-	-	5
660.478	453.5	0.0155783	-	-	-	-	5
671.478	530.4	0.0169248	-	-	-	-	5
806.488	440.7	0.0173521	-	-	-	-	5
198.862	50.2	0.0174617	-	-	-	-	5
248.96	117.5	0.020763	-	-	-	-	5
635.879	43.9	0.0241705	-	-	-	-	5
802.586	594.3	0.0241705	-	-	-	-	5
916.051	436.8	0.0247828	-	-	-	-	5
142.948	50.8	0.0249265	-	-	-	-	5
488.872	46.1	0.0252772	-	-	-	-	5
112.896	47.1	0.0261799	-	-	-	-	5
598.965	45.5	0.0268029	-	-	-	-	5
450.248	570.1	0.0269242	-	-	-	-	5
420.268	571.6	0.0277001	-	-	-	-	5
225.962	45	0.0280091	-	-	-	-	5
536.807	433.6	0.0280989	-	-	-	-	5
231.972	30.7	0.02989	-	-	-	-	5
262.134	561.3	0.02989	-	-	-	-	5
850.011	437.1	0.0299894	-	-	-	-	5
296.942	44.7	0.0321737	-	-	-	-	5
556.77	47.5	0.0327647	-	-	-	-	5
170.032	50	0.0367413	-	-	-	-	5
283.224	543.2	0.0372487	-	-	-	-	5
235.049	38.1	0.0382985	-	-	-	-	5
1283.25	401.6	0.0391635	-	-	-	-	5
284.936	41.9	0.0406469	-	-	-	-	5
191.04	47	0.0411313	-	-	-	-	5
492.885	44.7	0.0415946	-	-	-	-	5
703.867	45.9	0.0415946	-	-	-	-	5
952.63	448.7	0.0429281	-	-	-	-	5
778.839	45.2	0.0430212	-	-	-	-	5
714.535	595.6	0.0434279	-	-	-	-	5
787.522	579.6	0.045474	-	-	-	-	5
501.613	64.3	0.0470349	-	-	-	-	5
864.531	474.3	0.0470349	-	-	-	-	5
618.244	437.6	0.0476164	-	-	-	-	5
839.583	568.2	0.0476164	-	-	-	-	5
498.901	44.6	0.0486706	-	-	-	-	5
805.982	441.6	0.0487951	-	-	-	-	5
461.272	360.8	0.0493271	-	-	-	-	5
1246.68	463.1	0.0497112	-	-	-	-	5
1465.81	451.8	0.0513149	-	-	-	-	5
565.443	564.4	0.0520273	-	-	-	-	5
567.892	45.3	0.0520273	-	-	-	-	5
599.416	476.3	0.0520273	-	-	-	-	5
918.528	427.8	0.0535592	-	-	-	-	5
431.916	44.7	0.0545743	-	-	-	-	5
292.163	493.3	0.054955	-	-	-	-	5
499.565	36.2	0.054955	-	-	-	-	5
568.893	45.2	0.0553051	-	-	-	-	5
1377.75	457.4	0.0557603	-	-	-	-	5
766.416	45.1	0.0564809	-	-	-	-	5
908.601	462.1	0.0579057	-	-	-	-	5
556.86	45.9	0.0647496	-	-	-	-	5
432.919	44	0.0652966	-	-	-	-	5
839.841	44.5	0.0652966	-	-	-	-	5
974.813	45.3	0.0653818	-	-	-	-	5
139.531	254.7	0.0685375	-	-	-	-	5
838.839	45.8	0.0687918	-	-	-	-	5
217.926	46.4	0.0690651	-	-	-	-	5
744.843	44.1	0.0745761	-	-	-	-	5
692.835	47.3	0.0750867	-	-	-	-	5
624.846	46	0.0757765	-	-	-	-	5
271.165	91.7	0.0772847	-	-	-	-	5
982.803	43.4	0.0772847	-	-	-	-	5
406.748	370.7	0.080439	-	-	-	-	5
296.224	303.3	0.0872689	-	-	-	-	5
311.205	83.6	0.0892725	-	-	-	-	5
1681.99	432.2	0.0892725	-	-	-	-	5
314.779	50.9	0.0925518	-	-	-	-	5
900.613	445.7	0.0930457	-	-	-	-	5
1557.93	385.9	0.0998275	-	-	-	-	5
104.049	96.6	-	-	0.0655414	-	-	5
248.997	42.4	-	-	0.0961108	-	-	5
262.134	52	-	-	0.0655414	-	-	5
270.623	387.3	-	-	0.0439653	-	-	5
280.99	39.5	-	-	0.0793118	-	-	5
306.278	388.1	-	-	0.0900179	-	-	5
346.706	221.7	-	-	0.042396	-	-	5
377.735	11.1	-	-	0.0825597	-	-	5
390.732	16.3	-	-	0.0280734	-	-	5
451.301	356.1	-	-	0.088417	-	-	5
456.772	14.7	-	-	0.0983622	-	-	5
464.312	460.6	-	-	0.0962813	-	-	5
465.316	445.6	-	-	0.0251783	-	-	5
482.324	493.4	-	-	0.027055	-	-	5
483.326	496.5	-	-	0.088417	-	-	5
513.169	387.4	-	-	0.0453967	-	-	5
522.39	441.8	-	-	0.0477967	-	-	5
544.656	291.5	-	-	0.0734732	-	-	5
551.311	407.1	-	-	0.0844645	-	-	5
553.831	17.7	-	-	0.0962813	-	-	5
562.344	9.2	-	-	0.0453967	-	-	5
562.846	8.5	-	-	0.0814651	-	-	5
591.866	10	-	-	0.089946	-	-	5
602.358	17.2	-	-	0.0655414	-	-	5
603.059	375.3	-	-	0.089946	-	-	5
605.357	16.8	-	-	0.0611124	-	-	5
610.87	12	-	-	0.0983622	-	-	5
632.884	10.9	-	-	0.0686633	-	-	5
644.913	390.8	-	-	0.0961108	-	-	5
646.417	384.6	-	-	0.093383	-	-	5
646.833	28.8	-	-	0.0966855	-	-	5
650.397	9.5	-	-	0.0745859	-	-	5
650.899	9.7	-	-	0.0982025	-	-	5
668.474	450.8	-	-	0.0892588	-	-	5
699.911	17.3	-	-	0.0845614	-	-	5
704.428	435.4	-	-	0.0814651	-	-	5
704.506	451.4	-	-	0.0394366	-	-	5
741.524	525.9	-	-	0.0621668	-	-	5
748.884	341	-	-	0.0747954	-	-	5
754.804	342.9	-	-	0.0845614	-	-	5
760.462	9.6	-	-	0.0914551	-	-	5
798.832	344.5	-	-	0.0983622	-	-	5
874.57	373.5	-	-	0.0751449	-	-	5
976.644	420.1	-	-	0.0892588	-	-	5
993.678	422.8	-	-	0.0892588	-	-	5
994.679	418.2	-	-	0.027055	-	-	5
996.685	423.8	-	-	0.037149	-	-	5
1021.7	43.7	-	-	0.0251783	-	-	5
1080.13	391.6	-	-	0.0814651	-	-	5
1080.63	391.1	-	-	0.0655414	-	-	5
1180.57	19.5	-	-	0.0251783	-	-	5
1255.91	420.7	-	-	0.0983622	-	-	5
1259.31	419.1	-	-	0.027055	-	-	5
1280.92	436.9	-	-	0.0293388	-	-	5
1306.94	436.4	-	-	0.0751449	-	-	5
1470.97	425.8	-	-	0.0568635	-	-	5

## Sheet: Legend
Table S2: Overlap of discriminatory features for all comparisons
The discriminatory features identified by PLS-DA and linear regression for all comparisons. Linear regaression FDR-adjusted p-value for AMD status are shown for the comparisons in which the feature was identified as discriminatory.
The NVAMD vs control results are an updated analysis of data previously published in Mitchell et al 2018. Included here for comparison.
Description of metabolite identification levels (adapted from Schymanski et al.):			Abbreviations
Level 1	confirmed by MS/MS and co-elution with authentic standards		m/z	mass to charge ratio
Level 2	confirmed by MS/MS and matches with online databases or in-silico predicted spectra		RT (secs)	retention time (seconds)
Level 3	confirmed by MS/MS at the chemical class level, but no evidence for a specific metabolite		VIP	variable importance for projection measure (from PLS-DA)
Level 4	computationally assigned medium or high confidence level annotation using xMSannotator		PLS-DA	partial least squares discriminant analysis
Level 5	accurate mass match or no match		lm.reg	linear regression
